# Supplementary material for: A naturally selected αβ T cell receptor binds HLA-DQ2 molecules without co-contacting the presented peptide
Source: Nat Commun. 2025 Apr 8;16:3330. doi: 10.1038/s41467-025-58690-w (PMC11979002; doi:10.1038/s41467-025-58690-w)
Supplement: Supplementary file 4 — Source Data [file 41467_2025_58690_MOESM4_ESM.xlsx]

## Sheet: Fig. 1c
G9 TCR-HLA-DQ2.5glia-w1							G9 TCR-HLA-DQ2.5glia-a1
Concentration (µM)	N1	N1	N2	N2			Concentration (µM)	N1	N1	N2	N2
40	699.021	651.25	773.773	733.675			40	1829.08	1796.77	1865.07	1808.26
20	587.539	552.456	664.595	634.263			20	1553.11	1540.25	1597.69	1557.93
10	456.009	428.335	526.538	502.609			10	1248.03	1234.82	1245.15	1213.66
5	311.428	293.311	369.498	352.805			5	896.067	893.923	884.88	869.166
2.5	192.243	183.05	223.624	215.395			2.5	559.963	564.595	549.22	544.275
1.25	103.525	98.0315	120.272	115.769			1.25	298.558	310.679	297.402	295.398
0.625	53.1564	50.4599	61.8043	59.258			0.625	153.535	155.659	147.739	147.087
0.3125	29.7543	27.7097	30.9351	29.2932			0.3125	75.1442	76.2463	72.2307	71.9142
0.156	15.3369	13.9185	15.8374	14.4202			0.156	36.8153	37.3238	35.6864	34.6212
0.078	7.9547	6.89511	7.94215	6.91361			0.078	18.5783	18.1417	18.2235	17.0178
0.039	4.52047	3.55228	4.46586	3.65046			0.039	9.44226	8.94783	9.438	8.56551
0	0	0	0	0
N=2 in duplicate							N=2 in duplicate
G9 TCR-HLA-DQ2.5glia-w2							G9 TCR-HLA-DQ2.5glia-a2
Concentration (µM)	N1	N1	N2	N2			Concentration (µM)	N1	N1	N2	N2
40	1344.66	1325.72	1177.65	1147.93			40	1580.57	1542.99	1544.85	1531.81
20	1077.07	1073.4	915.171	901.875			20	1291.06	1271.51	1254.74	1260.42
10	773.238	772.053	640.657	631.684			10	929.046	914.98	942.388	945.772
5	485.776	485.397	393.063	389.484			5	596.287	593.368	616.327	624.237
2.5	268.272	269.976	224.047	225.017			2.5	333.714	334.734	347.37	355.352
1.25	136.624	137.397	114.817	114.451			1.25	169.316	169.329	173.048	181.323
0.625	68.7285	68.8126	57.6903	57.5474			0.625	83.385	82.4108	88.1413	88.2149
0.3125	34.2462	33.908	31.9274	31.5569			0.3125	41.571	40.2071	44.2811	42.9045
0.156	17.6764	17.1122	16.4648	15.7777			0.156	21.1991	19.1585	22.6714	20.6246
0.078	8.85684	8.35379	13.7099	12.5906			0.078	11.6061	9.50343	12.2278	9.58024
0.039	4.93361	4.41232	6.84683	5.91151			0.039	6.3226	5.11281	7.01135	5.57301
N=2 in duplicate							N=2 in duplicate
G9 TCR-HLA-DQ2.2glutL1							G9 TCR-HLA-DQ2.5CLIP
Concentration (µM)	N1	N1	N2	N2			Concentration (µM)	N1	N1	N2	N2
40	1219.62	1200.54	1416.28	1395.36			40	1843.13	1830.52	1844.59	1808.79
20	966.795	959.43	1154.03	1148.83			20	1552.49	1558.69	1567.46	1549.2
10	695.97	690.082	852.151	849.139			10	1230.7	1235.29	1205.1	1191.75
5	442.827	438.782	555.25	552.103			5	868.134	877.836	840.099	837.383
2.5	259.12	258.183	315.61	314.945			2.5	532.36	543.032	509.372	512.004
1.25	133.048	132.096	161.911	160.954			1.25	279.126	293.689	271.006	272.672
0.625	66.3311	65.6652	80.4122	79.6754			0.625	143.349	145.741	134.373	134.521
0.3125	35.8652	35.5604	39.4811	38.6261			0.3125	70.9033	71.1878	66.168	65.4567
0.156	18.0908	17.5657	20.105	19.2046			0.156	35.4825	34.7256	33.1762	31.237
0.078	9.87035	9.41867	10.1039	9.30003			0.078	18.3316	16.5643	17.3919	15.2517
0.039	5.41195	4.63324	5.58653	4.78107			0.039	9.96441	8.79952	9.19916	8.07573
N=2 in duplicate							N=2 in duplicate

## Sheet: Fig. 1c_DQ2.5glia-w1_sensorgram
G9 TCR-HLA-DQ2.5glia-w1
-28.58	0.110504		0.133545		0.12558		0.102997		-0.0099793		-0.0239258		-0.0282898		-0.0711975		-0.0788269		-0.116608		-0.028595
-28.48	0.131012		0.148102		0.140228		0.128784		0.0156861		0.00799573		-0.0020448		-0.0404969		-0.0747375		-0.137116		-0.0344542
-28.38	0.152314		0.169007		0.160736		0.150818		0.0518498		0.0442814		0.0408329		0.00335738		0.00540208		-0.139068		-0.0445246
-28.28	0.178925		0.207276		0.195557		0.185822		0.100434		0.0909424		0.0859987		0.0541689		0.0700072		-0.0377806		-0.0298461
-28.18	0.187622		0.218659		0.213867		0.208222		0.129761		0.119995		0.111237		0.08136		0.07782		0.0237428		0.022034
-28.08	0.187408		0.223388		0.214172		0.217041		0.139282		0.121368		0.132904		0.0924068		0.0858154		0.0532227		0.0672302
-27.98	0.166992		0.198547		0.186737		0.198975		0.127289		0.106293		0.121277		0.0812988		0.0792237		0.0528869		0.0575255
-27.88	0.141662		0.172332		0.162201		0.174926		0.108917		0.0871886		0.0942074		0.0638731		0.0655515		0.0418698		0.0447692
-27.78	0.131927		0.167327		0.154755		0.168914		0.110199		0.0870356		0.0920712		0.0591122		0.0598144		0.0363766		0.0465998
-27.68	0.11615		0.152099		0.143066		0.158325		0.100891		0.0842284		0.0846247		0.0570064		0.0602418		0.0379945		0.0396724
-27.58	0.0886536		0.126129		0.127594		0.140259		0.0878296		0.0657654		0.0700988		0.0343321		0.0397644		0.0247497		0.0237122
-27.48	0.0733032		0.10672		0.12027		0.130279		0.0769042		0.0580139		0.060852		0.0266113		0.0258179		0.0144043		0.017334
-27.38	0.0654602		0.101532		0.118927		0.125061		0.0762939		0.0547178		0.0588987		0.0252379		0.0251768		0.0091551		0.0156859
-27.28	0.0566099		0.0921323		0.109619		0.116241		0.0747377		0.0477598		0.0513914		0.0227049		0.0171204		0.00848366		0.019409
-27.18	0.0468752		0.0874329		0.102447		0.113739		0.0675661		0.0397644		0.0407105		0.0142212		0.0121766		0.00616463		0.0145569
-27.08	0.0398867		0.0894468		0.105133		0.115478		0.0724486		0.0482178		0.0442808		0.027435		0.0122986		0.0140381		0.0259095
-26.98	0.0179749		0.0675355		0.0834963		0.0983887		0.0495911		0.0340576		0.0314941		0.015625		-0.0021362		0.00091553		0.00848388
-26.88	0.0160826		0.0565489		0.079773		0.10144		0.0525207		0.037384		0.0353088		0.0173339		0.00408929		0.00332636		0.00903313
-26.78	0.0138244		0.0495909		0.0805051		0.105011		0.0530395		0.0410765		0.0367735		0.0233152		0.00299069		0.0134581		0.0122679
-26.68	0.00942998		0.0413818		0.073456		0.0996093		0.0527344		0.0336914		0.0319214		0.0203247		0.00057987		0.00762945		0.00946043
-26.58	0.00534058		0.0415954		0.0680237		0.0892944		0.0516663		0.037262		0.0379027		0.0213622		0.0034485		0.0151367		0.0228271
-26.48	-0.0017701		0.0341796		0.0544128		0.0726929		0.046753		0.0296021		0.0281067		0.0155945		-0.0019531		0.00946045		0.0171509
-26.38	-0.0109255		0.0255126		0.0456236		0.0684813		0.0354002		0.0257872		0.0243223		0.0109557		-0.0033266		0.00085434		0.0138243
-26.28	-0.0223391		0.0163879		0.0415039		0.0631713		0.0227661		0.0127257		0.0178527		0.00219717		-0.0086059		-0.005005		0.00558461
-26.18	-0.0203858		0.0135499		0.0402527		0.053589		0.0138856		0.0050965		0.00610367		-0.0049437		-0.0073242		-0.0012512		0.00433361
-26.08	-0.0123292		0.0138243		0.0463562		0.0608825		0.0169067		0.00610353		0.00729358		-0.0004884		-0.0013733		0.00421145		0.0135803
-25.98	-0.0138549		0.00369262		0.0374756		0.0543518		0.00338747		-0.0053711		-0.0061035		-0.0127564		-0.007904		-0.0056458		0.0065613
-25.88	-0.0197142		0.00271608		0.0306397		0.0426942		-0.0002746		-0.0022887		-0.0131225		-0.0209655		-0.0225524		-0.0077209		0.00329599
-25.78	-0.0106202		-0.0006714		0.0343932		0.0464782		0.0056457		0.00607293		-0.0059815		-0.0177613		-0.0220948		0.0001525		0.0055236
-25.68	-0.0119324		0.0048828		0.0299378		0.0454712		0.0077515		0.00765995		-0.0119935		-0.0153809		-0.0155639		-0.002594		0.00601195
-25.58	-0.0110473		0.0101929		0.0291138		0.0420227		0.00424195		0.00170898		-0.0198974		-0.019104		-0.015686		-0.0102234		-0.0002747
-25.48	-0.0075379		0.0168762		0.0311585		0.0473633		0.0105591		0.004364		-0.0172119		-0.0188904		-0.0140381		-0.0040589		0.0026245
-25.38	0.0074157		0.0278625		0.05484		0.0607299		0.0179138		0.014984		-0.0089417		-0.0063783		-0.0046693		0.00976555		0.0171203
-25.28	0.011505		0.0307006		0.0539855		0.0647277		0.0187377		0.0134887		-0.0127259		-0.0064088		-0.0046691		0.00692742		0.00964346
-25.18	-0.0006409		0.0238648		0.0543213		0.0569458		0.0117493		0.0107727		-0.0164795		-0.0164184		-0.0084839		-0.0001221		-0.0046081
-25.08	0.003479		0.0271301		0.0559082		0.0609436		0.0182495		0.0160828		-0.0069275		-0.0107727		-0.0021362		0.00091554		0.00329593
-24.98	0.0061035		0.0248108		0.0599671		0.0652466		0.022461		0.0222778		-0.0013733		-0.0047608		-0.0021057		0.00119016		0.00524901
-24.88	0.00305173		0.0275879		0.0647888		0.0720214		0.0239257		0.0233153		-0.0028382		-0.0014649		-0.0016785		0.00231926		0.00421136
-24.78	0.0012206		0.0266723		0.0672911		0.0664367		0.0279845		0.0255431		-0.0010682		-0.0034486		-0.0038148		0.00061025		-0.0011293
-24.68	0.00061035		0.0206605		0.0535279		0.0644532		0.0256653		0.0255737		-0.0003967		-0.0022887		-0.0106506		-0.0059204		-0.0047913
-24.58	0.0126343		0.023651		0.0662536		0.0769347		0.0287475		0.0317687		0.00884998		0.00225816		-0.0035706		-0.0007935		0.0029906
-24.48	0.008545		0.0231934		0.0531311		0.0691223		0.0292053		0.0356445		0.0068054		-0.0039063		-0.0041199		-0.0027161		-0.0046387
-24.38	0.0147704		0.0297546		0.0527039		0.0726318		0.030304		0.0375671		0.00610345		-0.0063172		0.00509648		0.00457761		0.00189205
-24.28	0.00347905		0.027008		0.0491639		0.0656128		0.0295105		0.0340576		0.00143433		-0.0136108		0.00375368		0.00842288		0.00424195
-24.18	0.00726314		0.0231018		0.0651246		0.0661621		0.0324707		0.0353393		0.0032043		-0.0110474		0.00643923		0.0119019		0.0125427
-24.08	0.00094605		0.0096742		0.070984		0.0621949		0.0244141		0.0261842		-0.0029296		-0.0227659		0.00573734		0.0156556		0.00906388
-23.98	0.0018923		0.0109863		0.0739138		0.0722961		0.033844		0.0382385		-0.0044556		-0.0206604		0.0132751		0.0166626		0.0152588
-23.88	-0.0175782		-0.0067443		0.0651245		0.0746461		0.0240174		0.0255738		-0.0127258		-0.0272826		0.00210579		0.00827033		0.00091558
-23.78	-0.0489808		-0.0129091		0.0643921		0.0648498		0.0334473		0.0308838		-0.0124206		-0.0276489		0.00732424		0.00988773		0.0039368
-23.68	-0.087433		-0.013611		0.0663148		0.0587464		0.0476685		0.0353393		-0.0171814		-0.0300293		0.0039978		0.0101013		0.0076599
-23.58	-0.127838		-0.0250549		0.0713197		0.0554506		0.0509034		0.0480347		-0.0204163		-0.0291137		0.00320435		0.0067444		0.00177008
-23.48	-0.169403		-0.0437012		0.0768433		0.0526733		0.0600281		0.0544128		-0.0093079		-0.0128174		0.00778199		0.00991822		0.00439453
-23.38	-0.210327		-0.0785828		0.0682373		0.0387879		0.0620728		0.0554504		-0.0159911		-0.0102844		-0.0014954		0.0009461		-0.0072021
-23.28	-0.261078		-0.0977478		0.0587769		0.0362244		0.0647279		0.0572205		-0.0071715		-0.0039673		0.00506592		0.00598148		-0.0056457
-23.18	-0.275482		-0.121216		0.0153198		0.0198058		0.0645448		0.0614015		-0.0022585		-0.0012513		0.019104		0.00878908		-0.0111084
-23.08	-0.278046		-0.148102		-0.0570068		-0.006134		0.0544434		0.0582275		-0.0170897		-0.0058898		0.0206605		0.00451665		-0.0192565
-22.98	-0.252411		-0.164551		-0.120819		-0.0256958		0.0401917		0.0595703		-0.0102236		-0.0066834		0.0260315		0.0137329		-0.0007935
-22.88	-0.223022		-0.190491		-0.213531		-0.0614928		0.012024		0.033539		-0.0117793		-0.0158385		0.0246582		0.0110475		-0.010681
-22.78	-0.18631		-0.193787		-0.290375		-0.0832826		-0.0075684		0.00759881		-0.0010681		-0.0165406		0.0318603		0.0143432		0.00592036
-22.68	-0.152771		-0.195251		-0.348572		-0.106049		-0.0400697		-0.0365601		-0.0053406		-0.0150451		0.023407		0.0137024		0.00726319
-22.58	-0.125946		-0.182129		-0.368256		-0.114593		-0.0673219		-0.0876769		-0.0235899		-0.0137328		0.0242004		0.0137329		0.0102541
-22.48	-0.101715		-0.146637		-0.319489		-0.116608		-0.0892944		-0.119904		-0.0412904		-0.0040284		0.0223389		0.0206299		0.0324707
-22.38	-0.0839232		-0.102814		-0.2435		-0.121154		-0.100616		-0.141815		-0.0654293		-0.0112912		0.00296013		0.0370487		0.0556339
-22.28	-0.0569152		-0.0582276		-0.174377		-0.101654		-0.120086		-0.152863		-0.0764465		-0.0164183		-0.0203246		0.0640564		0.0812683
-22.18	-0.0338135		-0.0204466		-0.115906		-0.0807492		-0.144623		-0.148376		-0.0914305		-0.0418392		-0.0474243		0.0833436		0.0893554
-22.08	-0.0070802		0.0136109		-0.0453187		-0.0455321		-0.136841		-0.149658		-0.114624		-0.0646362		-0.0631714		0.0882874		0.0950318
-21.98	0.0147705		0.0485229		-0.0065918		-0.0228577		-0.132843		-0.139954		-0.131683		-0.0742798		-0.0778197		0.0585022		0.0743103
-21.88	0.0377197		0.083069		0.0267944		0.012146		-0.100006		-0.138092		-0.118561		-0.0606994		-0.0812685		-0.0118714		0.04187
-21.78	0.0513914		0.104523		0.0450134		0.0436401		-0.0610657		-0.118469		-0.0967407		-0.0437011		-0.0891112		-0.07901		-0.0163575
-21.68	0.0662841		0.117676		0.0545653		0.0662231		-0.0219421		-0.09079		-0.0659484		-0.0139161		-0.114746		-0.127624		-0.0846862
-21.58	0.0751037		0.130066		0.0609435		0.0792542		0.0183411		-0.0538025		-0.0403137		0.00122068		-0.118897		-0.146057		-0.144653
-21.48	0.0804138		0.128235		0.0662232		0.0809327		0.0398865		-0.0106812		-0.0134583		0.00976575		-0.125305		-0.116394		-0.16571
-21.38	0.0971374		0.136902		0.0788573		0.0938414		0.0589598		0.0135803		0.0202941		0.0328673		-0.100861		-0.0596011		-0.14801
-21.28	0.105652		0.141846		0.0889589		0.103394		0.0659791		0.0247498		0.0395813		0.045105		-0.0811157		-0.0364991		-0.122559
-21.18	0.117371		0.1521		0.0997926		0.109253		0.0844422		0.0385438		0.0488587		0.0612183		-0.0343933		-0.0171202		-0.080963
-21.08	0.118439		0.161133		0.109009		0.115021		0.0920716		0.0486756		0.054077		0.061676		-0.0007629		0.0147705		-0.0394285
-20.98	0.119446		0.164886		0.109863		0.122192		0.0929871		0.0570984		0.0540466		0.0649414		0.00991823		0.0294495		-0.011261
-20.88	0.111481		0.158111		0.105957		0.108368		0.0917663		0.0473022		0.0498656		0.0604858		0.0150148		0.0308226		0.00784295
-20.78	0.104492		0.155914		0.107086		0.110504		0.0804138		0.0487976		0.044037		0.0496216		0.00888062		0.0246887		0.00570683
-20.68	0.0974425		0.155029		0.114441		0.116119		0.0803224		0.0516968		0.047699		0.0522766		0.0140381		0.0230102		0.00515745
-20.58	0.0964966		0.157776		0.123871		0.12381		0.0901797		0.064331		0.0506287		0.0575867		0.011963		0.0263367		0.0112304
-20.48	0.0909424		0.151917		0.123077		0.130341		0.0987853		0.0763551		0.0575257		0.0580749		0.0142212		0.0258789		0.00939945
-20.38	0.0880432		0.143433		0.125457		0.12909		0.111969		0.0827637		0.0609131		0.0559387		0.0147095		0.0264587		0.0150757
-20.28	0.0876158		0.139435		0.124938		0.138764		0.12442		0.0956421		0.0698851		0.0588072		0.025482		0.0270995		0.0151366
-20.18	0.0821534		0.133179		0.123596		0.138672		0.129181		0.099823		0.0809023		0.0579224		0.0161133		0.0250549		0.0162964
-20.08	0.0782166		0.122375		0.118195		0.13797		0.1315		0.104889		0.0883788		0.0602722		0.0193177		0.0293885		0.0118713
-19.98	0.0715028		0.113983		0.11676		0.136749		0.128052		0.105499		0.0942381		0.0732117		0.0166626		0.0232239		0.0176392
-19.88	0.0703736		0.105469		0.106048		0.129303		0.123688		0.104706		0.0927734		0.0797424		0.0175782		0.0280457		0.0196838
-19.78	0.0642394		0.104034		0.101166		0.124176		0.122619		0.098938		0.101501		0.0870666		0.0280456		0.0356445		0.0274047
-19.68	0.0587158		0.1073		0.0999146		0.122711		0.1232		0.0965884		0.0983582		0.0888672		0.0352173		0.0437317		0.0328369
-19.58	0.0505676		0.103577		0.0939331		0.112732		0.113861		0.0960999		0.0947566		0.0864561		0.0443421		0.0466004		0.0399473
-19.48	0.0376282		0.0957945		0.0876465		0.102631		0.0997008		0.078064		0.0875854		0.0791321		0.0342712		0.0372925		0.0397949
-19.38	0.0272827		0.0841673		0.0816344		0.0958861		0.0873716		0.0692136		0.0804748		0.0727843		0.030243		0.0422667		0.038513
-19.28	0.0147093		0.0766601		0.0710143		0.0913084		0.0766905		0.056854		0.0669858		0.0641477		0.0243528		0.0383909		0.0385129
-19.18	-0.0027161		0.0592649		0.0534973		0.0813292		0.0640564		0.0365906		0.0474242		0.0541685		0.0115967		0.0258179		0.0343933
-19.08	-0.0221252		0.0410462		0.0364991		0.0678101		0.0544739		0.0247498		0.0336609		0.0480346		-0.0037231		0.0169373		0.0268554
-18.98	-0.0289307		0.0389404		0.0347901		0.0615234		0.0525207		0.0292969		0.0402832		0.0499878		-0.0029907		0.0178528		0.0242005
-18.88	-0.02948		0.0243225		0.0258789		0.0510557		0.0439148		0.0238952		0.0406799		0.0437622		-0.0040283		0.00961301		0.0203552
-18.78	-0.0336609		0.0255737		0.0219727		0.0444946		0.0364685		0.0135498		0.0391236		0.0393677		-0.0041199		0.0131531		0.0232849
-18.68	-0.0341187		0.026123		0.0228272		0.0418702		0.035614		0.0125732		0.0405884		0.035614		-0.0052185		0.011322		0.0246277
-18.58	-0.0367737		0.0228577		0.0172119		0.0365296		0.0353699		0.0121155		0.0348511		0.0325318		-0.0048828		0.00860595		0.0241394
-18.48	-0.0325622		0.020874		0.012207		0.0360413		0.04245		0.0131836		0.0337829		0.0296936		-0.009491		0.0132751		0.0250244
-18.38	-0.0314331		0.0243531		0.0117188		0.032776		0.039978		0.0123597		0.0306093		0.0282899		-0.008728		0.0130922		0.02063
-18.28	-0.0231323		0.02948		0.0229798		0.0381776		0.0399781		0.0203858		0.0361939		0.0287476		-0.0010681		0.00994875		0.0270691
-18.18	-0.0231018		0.0316467		0.0296936		0.0377502		0.039154		0.0119629		0.0337524		0.0302124		-0.0022888		0.0141297		0.0295105
-18.08	-0.0175781		0.0330812		0.0282593		0.037842		0.029358		0.0105897		0.0298159		0.0310365		-0.0021972		0.00970463		0.0270387
-17.98	-0.0141907		0.0404968		0.0367126		0.039917		0.0404968		0.0151367		0.0364075		0.0345764		0.0003052		0.00988769		0.0295105
-17.88	-0.0057984		0.0515442		0.0446472		0.0466002		0.0460815		0.0209655		0.045349		0.0359496		0.00973507		0.0191344		0.0326232
-17.78	-0.0050659		0.0524292		0.0405579		0.0495912		0.0444032		0.019043		0.0408936		0.0329285		0.0038453		0.0142823		0.0279542
-17.68	-0.0078735		0.0470581		0.0393372		0.0518493		0.0469666		0.0201721		0.0380249		0.0303649		0.00778201		0.0106201		0.0255432
-17.58	-0.0103149		0.0398254		0.0307922		0.0486145		0.0457764		0.0158997		0.0314331		0.0270386		0.00466919		0.00595092		0.0275268
-17.48	-0.0108948		0.0379944		0.0389404		0.0482483		0.0484314		0.0161133		0.0376587		0.0278625		0.00042724		0.00704957		0.0258178
-17.38	-0.0046387		0.0412903		0.0450135		0.0538636		0.0458679		0.0218506		0.0419617		0.0319519		0.00027465		0.00692753		0.0241394
-17.28	-0.0048217		0.0439148		0.0462342		0.0514833		0.0446168		0.0226441		0.0393372		0.0260316		0.00146493		0.00567636		0.0257264
-17.18	0.00238037		0.0457763		0.0479431		0.0598145		0.0470276		0.0238953		0.0436097		0.0326233		0.00366212		0.00955203		0.0323181
-17.08	0.00445556		0.04422		0.0512695		0.055359		0.0527038		0.0272217		0.046936		0.0359497		0.00976562		0.0119019		0.0363464
-16.98	0.00405884		0.0423889		0.052063		0.0554504		0.0502624		0.0255432		0.0444946		0.0335083		0.0119934		0.0146484		0.0412293
-16.88	0.00067135		0.0440979		0.0541687		0.0576782		0.0472107		0.0256347		0.0444946		0.0334777		0.0119629		0.0141601		0.0328063
-16.78	0.00100714		0.0397339		0.0429688		0.0491944		0.0455018		0.0233155		0.0414429		0.0316773		0.00662236		0.0132752		0.0304871
-16.68	-0.0016174		0.0441285		0.0433655		0.0480347		0.0500488		0.0261536		0.0395203		0.0362244		0.0122681		0.0161133		0.033905
-16.58	0.00668331		0.0484925		0.0477294		0.0550842		0.0491028		0.0277099		0.043518		0.0407409		0.0154113		0.020111		0.0378112
-16.48	0.00372314		0.0451966		0.0489197		0.0574035		0.0453797		0.0246887		0.0459595		0.039856		0.0148315		0.0204773		0.0359497
-16.38	0.00369263		0.0423584		0.0424805		0.0531006		0.0407104		0.0210876		0.0459595		0.0398559		0.0100403		0.0190124		0.0383301
-16.28	0.00375356		0.0426635		0.0447387		0.0573119		0.0412597		0.0282287		0.0382385		0.0389098		0.00723258		0.0163268		0.0382995
-16.18	-0.0006714		0.0335999		0.0394592		0.0496827		0.0406799		0.0247498		0.0362854		0.0296936		-0.0002136		0.0092468		0.0354614
-16.08	0.00149538		0.0377502		0.041626		0.0527955		0.0457764		0.0238953		0.0371705		0.0330201		-0.0023498		0.00750732		0.0387878
-15.98	0.00360112		0.0356751		0.0454102		0.0537415		0.0406189		0.0252991		0.0392457		0.0296021		0.00616457		0.0137939		0.0402527
-15.88	0.00723265		0.0413818		0.0523376		0.0587463		0.0485229		0.0293884		0.0450744		0.0306701		0.0100403		0.0172729		0.0408325
-15.78	0.00482178		0.0404052		0.0498047		0.0578918		0.0404968		0.0282898		0.0428467		0.0315551		0.00759887		0.0144348		0.0428162
-15.68	-0.0029602		0.0397339		0.0490418		0.0544739		0.0403137		0.0276184		0.0400086		0.0309754		0.00213625		0.0150452		0.0439453
-15.58	0.00042727		0.042633		0.0504151		0.0554504		0.0444031		0.0301514		0.0406799		0.0335083		0.00503545		0.0176697		0.0406189
-15.48	-0.0001526		0.0448303		0.0469666		0.0560608		0.0401001		0.02771		0.0436402		0.0335083		0.00662233		0.0182495		0.0358581
-15.38	-0.0004578		0.0393372		0.0444336		0.0559082		0.0424499		0.0246582		0.0459594		0.0310669		0.00662233		0.0200195		0.0362548
-15.28	0.0004578		0.0374756		0.039917		0.0534974		0.038147		0.0198975		0.0435181		0.0286255		0.00173952		0.0127869		0.0357666
-15.18	0.00433348		0.0404358		0.0439453		0.0524292		0.0429688		0.0223389		0.0453796		0.0310669		0.0017395		0.0148621		0.0389709
-15.08	0.00164796		0.0421448		0.0408935		0.0470276		0.0374451		0.0217285		0.036438		0.0304565		0.00112913		0.0102234		0.0352478
-14.98	0.0009155		0.0422668		0.0415954		0.0471496		0.0351257		0.0194092		0.0368042		0.0305786		-0.0011902		0.00994872		0.0329284
-14.88	-0.0040283		0.0370789		0.0359498		0.0420838		0.0325012		0.0167847		0.0267334		0.0260926		-0.0032043		0.00372319		0.030304
-14.78	-0.0041809		0.0421448		0.0356446		0.0413819		0.0322877		0.0169678		0.0269166		0.0331116		-0.0010986		0.00506598		0.0300904
-14.68	-0.0012818		0.0379943		0.0395508		0.0437316		0.0331421		0.0214538		0.0338745		0.0354614		0.00183105		0.00985712		0.0296325
-14.58	-0.0065002		0.0342407		0.0371094		0.0412903		0.0346375		0.0213623		0.031311		0.0324097		0.00115968		0.00497437		0.0266113
-14.48	-0.0046997		0.0292053		0.0341797		0.0412903		0.0311279		0.0192871		0.031311		0.0297241		0.00183107		0.00396729		0.0270386
-14.38	-0.0109252		0.0257874		0.0313721		0.0388489		0.0281677		0.0205079		0.0309144		0.0271912		0.00454712		0.0021668		0.0231629
-14.28	-0.0077209		0.0305481		0.034668		0.0439453		0.0256958		0.024414		0.0365601		0.0281372		0.0106201		0.00570679		0.0266113
-14.18	-0.0058288		0.0286866		0.0297852		0.0394593		0.0264282		0.0209656		0.0294495		0.0262757		0.00604247		0.00213625		0.0278625
-14.08	-0.004364		0.0306397		0.0267334		0.0369263		0.0292664		0.0194092		0.0307923		0.025177		0.00064086		0.00329589		0.0270691
-13.98	0.00506592		0.0294495		0.0239868		0.0284729		0.026123		0.021637		0.0272827		0.0192261		0.00170898		0.00085449		0.0268249
-13.88	0.00335697		0.0249634		0.0204163		0.0275879		0.026062		0.0184326		0.0254822		0.0179749		0.00527954		-0.0023498		0.0230713
-13.78	0.00228888		0.0214234		0.0211792		0.0307008		0.0186768		0.0240479		0.0246278		0.0164491		0.00131232		0.00280768		0.0207521
-13.68	0.0126038		0.0300598		0.026947		0.0335693		0.023407		0.0198059		0.0287476		0.0158386		0.00613404		0.00106812		0.0231628
-13.58	0.0136109		0.0265808		0.0274353		0.0355224		0.0230102		0.0209656		0.0235901		0.0161133		0.0032959		0.003479		0.0203247
-13.48	0.00665282		0.0324707		0.0213623		0.0288697		0.0184021		0.0187988		0.0214233		0.013855		0.00354004		0.00045776		0.0181579
-13.38	0.0082397		0.0319214		0.0229797		0.0299682		0.0209655		0.018341		0.0185241		0.0140075		0.00350954		-4.525e-08		0.0153503
-13.28	0.00277712		0.0248413		0.0202942		0.0186462		0.0109864		0.0141296		0.0137634		0.00891112		-0.0027466		-0.0078125		0.0158692
-13.18	-0.0016785		0.0226135		0.0135193		0.0213318		0.0071411		0.0154724		0.00979611		0.00711056		-0.0030518		-0.0096436		0.0122986
-13.08	-0.0020447		0.0216064		0.0134888		0.0190429		0.0073242		0.00976563		0.00576779		0.00592037		-0.00177		-0.0025025		0.012268
-12.98	-0.0018006		0.0158081		0.0106506		0.0144348		0.00729368		0.0124511		0.00534055		0.00723265		0.00039672		-0.0033264		0.00994871
-12.88	-0.0003968		0.0176391		0.00857545		0.0175171		0.00427248		0.0128479		0.00363161		0.00900268		0.00228882		-0.0041504		0.0151367
-12.78	-3.048e-05		0.0178528		0.0087891		0.0193176		0.00506596		0.0112		0.00601202		0.0104066		0.0056458		-0.0047912		0.0133057
-12.68	-0.0006714		0.014801		0.0093689		0.0192872		0.00912475		0.0135498		0.00482183		0.0132752		0.00604248		-0.0054016		0.0121765
-12.58	0.00299073		0.0134582		0.0162354		0.0213928		0.0122681		0.0143738		0.00701903		0.0176391		0.0127258		0.00024413		0.0171509
-12.48	-0.0033874		0.00976562		0.0142517		0.01651		0.012146		0.0150146		0.00561524		0.0179748		0.0136414		0.00274658		0.017395
-12.38	-0.0031433		0.00708005		0.0114746		0.0137329		0.00830076		0.0141906		0.00518795		0.0109558		0.0083618		-0.003479		0.0158386
-12.28	-0.0033875		0.00134271		0.00479123		0.00601191		0.0115662		0.00988763		0.00054926		0.010437		0.00064086		-0.0088197		0.0125732
-12.18	-0.0028382		0.0014343		0.00634767		0.00067133		0.010498		0.00527953		0.00280758		0.00509639		-0.0014648		-0.0158386		0.00585936
-12.08	-0.0014343		0.00570681		0.00640869		0.0004883		0.00061035		0.00585938		0.00265505		0.00277716		0.00216676		-0.0189209		-0.0006104
-11.98	0.0050354		0.0100403		0.00750731		0.0115051		0.00143433		0.0109863		0.00552369		0.00555421		0.00408938		-0.0140686		0.00473021
-11.88	0.00421139		0.0167541		0.0146484		0.0115051		0.00500487		0.0155945		0.00845333		0.0101623		0.00808712		-0.0134583		0.010437
-11.78	0.00482173		0.0157164		0.0111999		0.00884998		0.00592037		0.0146483		0.00775133		0.010559		0.00485228		-0.0096742		0.0111693
-11.68	0.00320436		0.0125121		0.00674438		0.00833122		-0.0011292		0.0127258		0.00549309		-0.002411		0.00299074		-0.0157776		0.00747675
-11.58	0.002594		0.0124511		0.00268554		0.00720214		0.00027466		0.00628662		0.005249		-0.0041199		-0.0020752		-0.0126343		0.00527955
-11.48	0.0072632		0.0108337		0.00964354		0.00671388		-6.103e-05		0.00973512		0.0013733		-0.0010376		-0.0036316		-0.0131226		0.00421142
-11.38	0.00515739		0.0161742		0.00717153		0.00793448		0.00228872		0.00650013		0.00167837		-0.0011903		-0.0012208		-0.0160524		0.00912468
-11.28	0.00466915		0.0135193		0.0093994		0.00665278		0.0048523		0.00613396		0.00253291		0.00079343		-0.0005798		-0.0116883		0.00939935
-11.18	0.00534055		0.0137023		0.00689697		0.00491323		0.00491332		0.00527951		0.00274649		0.00158683		0.00119021		-0.0104981		0.00317374
-11.08	0.00317384		0.0115967		0.00677489		0.00024409		0.00216676		0.00424195		0.00097651		0.00427241		-0.0012512		-0.0097351		3.052e-05
-10.98	0.00601197		0.010437		0.00442505		-0.0023804		-0.0015869		0.00036621		0.00106812		-0.0002747		-0.0043335		-0.011322		0.00314332
-10.88	0.00924688		0.00918584		0.00503545		-0.0055847		-0.0037231		0.00057989		0.00106816		-0.0032348		-0.0048828		-0.0055541		0.00112922
-10.78	0.00881952		0.00845332		0.00479122		-0.0052796		-0.0014954		0.00201406		0.00213612		0.00363147		-0.0032043		0.00061024		0.00744618
-10.68	0.00701904		0.00549311		-0.0002747		-0.0111085		-0.0005188		-0.0003052		-0.0012818		-0.0033265		-0.0043945		-0.005249		-3.057e-05
-10.58	0.00949098		0.0024719		-0.0050659		-0.0110779		-0.0054321		-0.0086365		-0.0063477		-0.0011902		-0.0044861		-0.0059509		-0.0029907
-10.48	0.00680543		0.00173951		-0.0042419		-0.0106812		-0.0026855		-0.0066833		-0.0070801		-0.0096741		-0.0042419		-0.0073547		-0.004303
-10.38	0.0128173		0.00759884		-0.0001831		-0.0097046		-0.0030823		-0.0050355		-0.003479		-0.005951		0.0006103		-0.0037232		0.00088496
-10.28	0.0180664		0.00439448		-0.0002442		-0.0058594		-0.006897		-0.0019227		-0.0048829		-0.0074158		0.00296023		-0.0054322		0.00241079
-10.18	0.013855		0.002594		-0.0024109		-0.0083923		-0.0056762		-0.0016785		-0.0033569		-0.008789		0.00332643		-0.0058594		-0.0056458
-10.08	0.0163879		0.0093688		0.00225832		-0.0078431		-0.0028076		0.00030518		0.00097648		-0.0015871		0.00350953		-0.0030823		-0.0050049
-9.98	0.00885011		0.00317384		-0.0106506		-0.0131226		-0.0110779		-0.0064392		-0.0104675		-0.0126343		-0.0014954		-0.0046692		-0.0110168
-9.88	0.0150452		0.00283814		-0.0080872		-0.0089111		-0.0055847		-0.0054016		-0.005188		-0.0112915		0.00036623		-0.0023499		-0.0065003
-9.78	0.00982665		0.00476071		-0.007721		-0.0098877		-0.0073853		-0.0088196		-0.003479		-0.0075074		-0.00177		-0.0054932		-0.0047913
-9.68	0.00842285		-0.0015564		-0.0064087		-0.0052795		-0.0069275		-0.0046082		-0.0081177		-0.009552		-0.0018616		-0.0032043		-0.0071106
-9.58	0.0100708		0.00384518		0.00024415		-0.0079346		-0.0047913		-0.006134		-0.0018921		-0.0088807		0.00491334		-6.103e-05		-0.004425
-9.48	0.0079956		0.00042724		-0.0050964		-0.0086365		-0.0057373		-0.0062866		-0.0012512		-0.012207		0.0054016		-0.002655		-0.0117188
-9.38	0.00991816		-0.0002442		-0.0097962		-0.0058289		-0.0119935		-0.0079346		-0.0069276		-0.0083619		0.0077209		-0.0054322		-0.0104066
-9.28	0.0073548		0.00173955		-0.006958		-0.0071411		-0.0138549		-0.0102844		-0.006958		-0.0142211		0.0100403		-0.0038146		-0.0116272
-9.18	0.0115662		0.00750731		-0.0049744		-0.0051881		-0.0083313		-0.0058594		-0.0062867		-0.0088807		0.0100403		0.00225831		-0.0100403
-9.08	0.0076294		0.00381466		-0.0111084		-0.0089112		-0.0117493		-0.0093994		-0.0097046		-0.0119935		0.00759887		0.00411987		-0.0121155
-8.98	0.0029297		0.00204467		-0.0069885		-0.0102539		-0.0117798		-0.0108338		-0.0126038		-0.0175476		0.00744628		0.00354004		-0.0106811
-8.88	-6.112e-05		-0.0039063		-0.0124513		-0.0125733		-0.0140687		-0.0133363		-0.012024		-0.0234071		0.00051871		0.00192252		-0.014557
-8.78	-0.0039673		-0.0041809		-0.0167236		-0.0148621		-0.0126038		-0.0099182		-0.0169983		-0.0210572		-0.0041199		0.00494384		-0.0187378
-8.68	-0.0068665		-0.008728		-0.0175476		-0.0148316		-0.0108948		-0.0092163		-0.0137024		-0.0187379		-0.0067749		0.0050049		-0.0151062
-8.58	-0.0065308		-0.0133972		-0.0151367		-0.0154419		-0.0128174		-0.0126953		-0.0144959		-0.0207825		-0.0073242		0.00292967		-0.0198059
-8.48	-0.0044555		-0.0162353		-0.017395		-0.0200501		-0.0137329		-0.0170288		-0.0064087		-0.019043		-0.006958		0.00259398		-0.0226441
-8.38	-0.0007934		-0.0145263		-0.013153		-0.0205993		-0.0131835		-0.013977		-0.0077209		-0.0153808		-0.0046691		0.00900276		-0.0201721
-8.28	0.00100705		-0.0065308		-0.0096741		-0.0153504		-0.0126343		-0.0145569		-0.0039979		-0.0138855		0.00424195		0.0138855		-0.0089417
-8.18	-0.0035705		-0.009613		-0.0144043		-0.019867		-0.014801		-0.0150147		-0.0058289		-0.0120239		-0.0052795		0.00665284		-0.0141907
-8.08	-0.0010376		-0.0119629		-0.0144653		-0.0205994		-0.0184936		-0.0196533		-0.0078736		-0.0125123		-0.0031739		0.00875854		-0.0126953
-7.98	-0.0065003		-0.0149536		-0.027832		-0.0285034		-0.0265808		-0.025116		-0.0168762		-0.0202942		-0.0100708		0.00283814		-0.0203858
-7.88	-0.0088501		-0.0160522		-0.0257873		-0.0260925		-0.0277709		-0.0250244		-0.024353		-0.0181579		-0.0050964		0.00256352		-0.0172729
-7.78	-0.0092773		-0.0227966		-0.0250854		-0.025299		-0.0281677		-0.0295104		-0.0233459		-0.014038		-0.0071716		-0.0009765		-0.0200195
-7.68	-0.0161743		-0.0187683		-0.0176697		-0.0221863		-0.0180969		-0.0196838		-0.0166626		-0.0092468		0.00213625		0.0022583		-0.0206299
-7.58	-0.0174255		-0.0203858		-0.0212708		-0.0242004		-0.018158		-0.0194092		-0.018158		-0.0128784		-0.0032044		-0.0041809		-0.0167847
-7.48	-0.0151977		-0.0203247		-0.0253906		-0.0247498		-0.0137024		-0.0151673		-0.0139771		-0.0078735		-0.0018616		0.00164795		-0.0110168
-7.38	-0.0168762		-0.0232544		-0.0292969		-0.0237426		-0.0118103		-0.0212097		-0.0151672		-0.0104065		-0.0022583		9.159e-05		-0.0151367
-7.28	-0.0149841		-0.0257873		-0.0277405		-0.0282897		-0.0141907		-0.0169677		-0.0141906		-0.0143432		-0.0059815		0.00256354		-0.015686
-7.18	-0.0041199		-0.0235596		-0.0194092		-0.0217285		-0.0111695		-0.0164795		-0.0141296		-0.011322		-0.0055237		0.00067138		-0.0155945
-7.08	-0.0056763		-0.0232849		-0.0206299		-0.0198669		-0.0137329		-0.0147705		-0.0161743		-0.0110474		-0.0070496		0.00482178		-0.0184326
-6.98	-0.0048218		-0.0236206		-0.0159912		-0.0180359		-0.013092		-0.0135498		-0.0171814		-0.0120544		-0.0064392		0.00314331		-0.0108948
-6.88	-0.0007935		-0.0197448		-0.0179443		-0.0191345		-0.0101623		-0.0083008		-0.0177612		-0.0098267		-0.0065308		0.00585939		-0.0097656
-6.78	-0.0004272		-0.027069		-0.0198974		-0.0167845		-0.0102844		-0.0078123		-0.0188597		-0.0099486		-0.0083923		0.00863662		-0.0162657
-6.68	0.00158683		-0.0268861		-0.0121155		-0.0113526		-0.0097047		-0.0034791		-0.0108033		-0.0044861		-0.0030518		0.0162963		-0.0109253
-6.58	-0.0003051		-0.0260926		-0.0128174		-0.0138855		-0.0097961		-0.0080566		-0.0145874		-0.0051575		-0.0061951		0.0150146		-0.0089722
-6.48	-0.0059204		-0.0285034		-0.0164185		-0.0161438		-0.0116577		-0.0073547		-0.0143738		-0.0075073		-0.0109558		0.00808716		-0.0123902
-6.38	-0.0073852		-0.0306091		-0.0119323		-0.0154724		-0.0119629		-0.0046386		-0.0162658		-0.0077514		-0.0085449		0.00643924		-0.0102539
-6.28	-0.0010071		-0.0265503		-0.0098572		-0.0068665		-0.0096436		-0.0038452		-0.0141907		-0.0056458		-0.0026551		0.0117187		-0.0112305
-6.18	-0.0028992		-0.0296326		-0.0066223		-0.0129395		-0.0073853		-0.0106201		-0.0103455		-0.0016785		0.00213623		0.0126343		-0.012024
-6.08	-0.0001831		-0.0319519		-0.0103454		-0.0135193		-0.0053101		-0.012207		-0.0132446		-0.0022583		-0.00354		0.0115967		-0.0129395
-5.98	0.00079345		-0.0315857		-0.0126953		-0.0158386		-0.0076904		-0.0075684		-0.015564		-0.0072021		-0.00177		0.00637816		-0.0144348
-5.88	-0.0035706		-0.0299683		-0.012909		-0.0158081		-0.0097657		-0.0098877		-0.0151673		-0.0051575		-0.0032349		0.0043945		-0.0121765
-5.78	-0.0025634		-0.0316772		-0.0189514		-0.0188903		-0.0065002		-0.012329		-0.0121459		-0.0043029		-0.0004272		0.00311288		-0.0154113
-5.68	-0.0041199		-0.0283204		-0.0170594		-0.0181885		-0.0055542		-0.0086975		-0.0124207		-0.0057373		-0.0014649		0.00482172		-0.010315
-5.58	-0.0065308		-0.0307923		-0.0166321		-0.0164184		-0.0049133		-0.0070496		-0.0126343		-0.0028687		0.00201416		0.00631713		-0.0132141
-5.48	-0.0105286		-0.0331726		-0.019928		-0.0211792		-0.0047607		-0.0063476		-0.0088501		-0.0046997		-0.0024719		0.00286866		-0.0169067
-5.38	-0.008789		-0.033966		-0.0152587		-0.0212097		-0.0093994		-0.0070495		-0.0039672		-0.0014038		-0.004486		0.00354008		-0.0133361
-5.28	-0.0132751		-0.0370177		-0.0161437		-0.0173644		-0.006195		-0.0079955		-0.0041808		-0.0064696		-0.0030213		0.00326553		-0.0086058
-5.18	-0.0097656		-0.0345153		-0.0111389		-0.0123596		-0.0031738		-0.0034179		-0.0054015		-0.001831		0.00375367		0.00561523		-0.003601
-5.08	-0.0080261		-0.0364685		-0.0123596		-0.0116883		0.00216674		-0.0061035		-0.0020447		6.099e-05		0.00463869		0.00521851		-0.0028687
-4.98	-0.0173035		-0.0394287		-0.0140381		-0.0177917		-0.0033264		-0.0045471		-0.006073		-0.0083618		-0.0004578		0.00070192		-0.0048523
-4.88	-0.0184937		-0.0429993		-0.0174561		-0.0183106		-0.0028382		-0.0030213		0.0002746		0.00296015		-0.0004883		0.00363155		-0.0046693
-4.78	-0.0158996		-0.0475769		-0.0129394		-0.0233764		-0.0021667		-0.0038757		-0.0055236		0.00027471		-0.0061035		0.00479135		-0.001831
-4.68	-0.0162659		-0.0439452		-0.0136719		-0.0209044		-0.0028076		-0.0047607		-0.006256		0.00286878		-0.0054627		0.0010986		-0.0064696
-4.58	-0.0141296		-0.0421142		-0.0113831		-0.0155944		-0.0003052		0.00274658		-0.0057067		0.00872817		-0.0061645		0.00497438		-0.00177
-4.48	-0.0068665		-0.0369263		-0.0050659		-0.0148316		0.00778198		0.00418091		0.00436403		0.0167236		-0.0018005		0.0174561		0.0107727
-4.38	-0.0110473		-0.0437927		-0.0047607		-0.0155639		0.00851442		0.00347903		0.00198368		0.0187073		-0.0033874		0.0115662		0.00698858
-4.28	-0.0146789		-0.0495299		-0.004425		-0.0219726		0.0074158		-0.0009459		0.0043031		0.0166322		-0.0048523		0.00738538		0.00595105
-4.18	-0.013794		-0.0489196		-0.0043946		-0.0209655		0.00769044		-0.0027466		0.0062257		0.0173951		-0.0084229		0.0127563		0.00485238
-4.08	-0.018219		-0.0468139		-0.0014343		-0.0202331		0.0113831		-0.0010986		0.00155643		0.0241395		-0.0011597		0.0119934		0.00332639
-3.98	-0.0150757		-0.0459595		-0.0039368		-0.0226441		0.00906371		-0.0058594		-0.0030517		0.0265198		-0.0009461		0.0109253		0.00634765
-3.88	-0.0154419		-0.0448304		-0.0006103		-0.0257568		0.0132752		-0.0047607		0.0027466		0.0299988		-0.0022278		0.0108337		0.00405886
-3.78	-0.0145263		-0.0487365		-0.0031433		-0.028015		0.0104065		-0.0044859		0.0049135		0.025818		-0.0075684		0.00692766		-0.0053709
-3.68	-0.0121155		-0.0421752		-0.0010376		-0.0300292		0.0142212		-0.003479		0.00350964		0.0281373		-0.0044861		0.00607295		-0.0008239
-3.58	-0.0142212		-0.0372009		-0.0057373		-0.0332031		0.0137024		-0.0064392		0.00720219		0.025879		-0.0062866		0.00473023		0.00155638
-3.48	-0.0124207		-0.0401306		-0.008728		-0.0291443		0.0102234		-0.0090637		-0.0003662		0.0211181		-0.0135803		-0.0002441		-0.001648
-3.38	-0.0137327		-0.0364988		-0.0101926		-0.0312193		0.0128176		-0.0008847		0.00125148		0.0216067		-0.0138853		0.00845363		0.00155663
-3.28	-0.003479		-0.0365295		-0.0059814		-0.0312804		0.0118103		0.00039685		0.00787366		0.0285341		-0.0161743		0.0131532		0.0128175
-3.18	0.0005798		-0.036743		-0.0087586		-0.0344542		0.00997929		0.00280766		0.00781273		0.0241396		-0.0130921		0.0100402		0.00903339
-3.08	0.0046997		-0.0355835		-0.0028076		-0.0277404		0.0126038		0.0067749		0.0110474		0.0282898		-0.0123596		0.0131836		0.0127564
-2.98	0.00772096		-0.0322571		-0.0023499		-0.0277405		0.0163269		0.0038452		0.0125427		0.0286255		-0.0133057		0.013031		0.0118713
-2.88	0.00436401		-0.0344544		0.00186157		-0.0254517		0.0178223		-0.0011902		0.0183411		0.0299072		-0.0076599		0.0115051		0.014801
-2.78	-0.0073851		-0.0389097		-0.0043944		-0.0293881		0.0172425		0.00216705		0.0150455		0.0299076		-0.0097962		0.0122378		0.012421
-2.68	0.0007323		-0.039978		0.00750718		-0.0209044		0.0215148		0.0125732		0.0234376		0.0306093		0.00039659		0.0195006		0.0217896
-2.58	0.00454723		-0.042755		0.00662231		-0.0207518		0.0218201		0.0146179		0.0253603		0.031708		0.00631712		0.0161438		0.0224609
-2.48	0.0182191		-0.0429077		0.00778199		-0.0212707		0.026001		0.0149231		0.0272827		0.0310974		0.00634766		0.0262756		0.0223084
-2.38	0.0158083		-0.042114		0.0108341		-0.022186		0.0204471		0.0145572		0.0283817		0.0314334		0.00457795		0.0225528		0.0183719
-2.28	0.0205079		-0.0400999		0.00915539		-0.0210568		0.0249939		0.0216984		0.0256046		0.026337		0.0070189		0.0248722		0.0203861
-2.18	0.0331419		-0.0332028		0.0175474		-0.0173031		0.0305176		0.0307923		0.0370793		0.0244145		0.00601183		0.0259703		0.0238345
-2.08	0.0480956		-0.0298154		0.022644		-0.0082395		0.02771		0.0377197		0.038605		0.0282596		0.00881958		0.0345459		0.0280456
-1.98	0.0513917		-0.0249939		0.0218506		-0.0126648		0.0240173		0.0432739		0.035614		0.0117798		0.0101318		0.0386658		0.0293274
-1.88	0.0641485		-0.0217892		0.02356		-0.0118404		0.0204473		0.0316777		0.0248113		0.0033269		0.00927783		0.0374149		0.0201726
-1.78	0.0757445		-0.0098267		0.0253295		-0.0021972		0.0180358		0.0291443		0.0343934		0.0147401		0.0181578		0.0369873		0.0187684
-1.68	0.064148		-0.0256959		0.0135498		-0.0178832		0.00561524		0.0100097		0.0182191		-0.0046691		-0.004242		0.0109252		0.00900272
-1.58	0.0610656		-0.0367126		0.0064392		-0.0315551		-0.0057068		0.00570675		0.0173645		-0.0111999		-0.0153199		0.0020447		0.0111695
-1.48	0.0674132		-0.0366516		0.0114136		-0.0272523		0.00552368		0.0133057		0.0263977		0.0048828		-0.0185547		0.0167847		0.0211793
-1.38	0.051544		-0.0419618		-0.0054934		-0.0289003		-0.0033266		0.0105894		0.0143126		0.00027446		-0.0237734		0.00299053		0.0267332
-1.28	0.0469359		-0.0495912		-0.0089417		-0.0357972		-0.018158		0.00540143		0.00369248		-0.0036623		-0.032898		0.00579817		0.0144041
-1.18	0.0469057		-0.0635982		-0.0128784		-0.0409236		-0.0335997		0.00711073		-0.004272		-0.0021358		-0.0460203		0.012085		-0.0036924
-1.08	0.0666505		-0.0499878		-0.002655		-0.0344849		-0.0166321		0.0213318		0.0241394		0.01239		-0.0440674		0.0297851		0.0133971
-0.98	0.0612793		-0.0553895		-0.0093689		-0.0501403		-0.0273744		0.0067749		0.0201721		0.00045775		-0.0564575		0.0152588		-0.0023193
-0.879999	0.081665		-0.0690003		-0.0279848		-0.054169		-0.0451967		-0.006531		0.0198363		-0.0195009		-0.0368654		0.0084227		-0.0196534
-0.78	0.0908198		-0.0754707		-0.0289312		-0.0308847		-0.0715031		0.00396638		0.0379019		-0.0248422		-0.0636598		0.0410452		-0.003602
-0.68	0.0756535		-0.0978704		-0.0371092		-0.0126351		-0.127899		-0.0144044		-0.0170298		-0.0411691		-0.0725707		0.0391237		-0.024201
-0.58	0.172669		-0.0279556		-0.0402526		0.04254		-0.131226		0.0353087		0.0203537		0.0426009		0.100677		0.0505676		-0.0028382
-0.48	0.220093		0.0468446		-0.0847779		0.0927428		0.0690002		0.0242919		-0.0233766		-0.0336914		0.0610658		0.0242919		-0.0059509
-0.379999	0.135541		0.171073		0.0541814		0.189649		0.158857		0.125013		0.068616		0.0456365		0.119733		0.0989203		0.0894292
-0.28	-0.716048		-0.658597		-0.659744		-0.629385		-0.860407		-0.687917		-0.86269		-0.634514		-0.239149		-0.864187		-0.776967
-0.18	10.9128		-7.94785		-6.40957		-3.99276		-8.95726		-5.99693		-8.44635		-4.80533		0.735425		-4.73939		-8.61953
-0.0799999	158.684		45.017		15.8599		12.0318		0.532025		1.01066		-8.25865		0.454325		4.62908		-1.23742		-14.3858
0.0200005	411.353		200.488		93.8036		53.2277		26.5247		14.8414		-1.72353		7.4168		3.81595		-0.2512		-16.451
0.120001	614.046		375.986		197.586		108.991		61.1744		33.003		9.6912		15.0465		3.94625		2.47368		-12.5362
0.22	735.937		514.383		297.623		166.636		97.147		50.7492		23.5517		20.3362		1.01185		3.61888		-2.02784
0.32	769.197		577.352		363.511		211.071		111.881		58.6086		27.7739		17.0389		4.18984		2.35304		0.888413
0.42	750.594		590.776		399.12		241.378		127.104		67.0576		32.4736		17.7928		7.98178		3.91281		1.81235
0.52	729.278		592.519		421.012		263.514		141.501		74.7357		36.5324		19.4319		9.71973		4.82627		2.2345
0.620001	716.773		594.019		436.55		280.584		154.106		81.1744		40.0033		21.2264		11.0817		5.3999		2.71271
0.72	711.04		596.126		447.702		293.519		164.45		86.7084		43.0724		22.8355		11.9326		5.88254		3.00198
0.82	709.062		598.507		455.584		303		172.498		91.0266		45.4876		24.0527		12.4791		6.18796		3.20383
0.92	708.947		600.794		461.151		309.935		178.899		94.5623		47.4924		25.0846		13.0498		6.50519		3.37235
1.02	709.491		602.505		464.959		314.721		183.726		97.2252		48.9616		25.9475		13.416		6.81564		3.55099
1.12	709.891		603.65		467.25		318.07		187.262		99.1022		50.0239		26.4006		13.5245		6.84573		3.56552
1.22	710.42		604.499		469.059		320.391		189.737		100.588		50.8418		26.9001		13.6845		6.90811		3.62561
1.32	710.657		605.091		470.236		322.018		191.7		101.684		51.4242		27.164		13.843		6.95047		3.62576
1.42	710.809		605.419		471.046		323.122		193.018		102.529		51.9601		27.3676		13.914		6.95703		3.5936
1.52	710.997		605.755		471.572		324.007		194.127		103.262		52.3164		27.5387		13.9587		6.96256		3.63715
1.62	711.154		605.927		472.121		324.592		194.811		103.579		52.6468		27.7304		13.9698		6.98932		3.68872
1.72	711.245		606.118		472.41		325.1		195.334		103.933		52.9132		27.8497		13.9897		7.0365		3.68289
1.82	711.378		606.322		472.625		325.28		195.797		104.197		52.9631		27.8273		13.9816		6.98975		3.67529
1.92	711.452		606.49		472.87		325.601		196.162		104.551		53.1418		27.9313		14.065		7.08404		3.724
2.02	711.511		606.568		473.009		325.875		196.502		104.692		53.2112		27.9733		14.1021		7.12289		3.73596
2.12	711.602		606.668		473.192		326.078		196.717		104.85		53.284		28.0362		14.1656		7.16244		3.77927
2.22	711.625		606.74		473.276		326.251		196.863		104.933		53.3359		28.0258		14.1486		7.1116		3.76389
2.32	711.615		606.784		473.425		326.36		197.006		105.051		53.3895		28.0215		14.1192		7.10068		3.74371
2.42	711.645		606.842		473.439		326.511		197.182		105.18		53.4384		28.0527		14.1298		7.108		3.71857
2.52	711.704		606.941		473.547		326.642		197.35		105.28		53.5309		28.1026		14.1566		7.12003		3.74365
2.62	711.76		607.042		473.652		326.789		197.495		105.397		53.5809		28.1422		14.1784		7.20019		3.7645
2.72	711.754		607.085		473.721		326.894		197.587		105.473		53.5932		28.1408		14.1696		7.18097		3.75274
2.82	711.792		607.149		473.828		327.025		197.71		105.559		53.6343		28.1494		14.189		7.1799		3.75217
2.92	711.799		607.173		473.913		327.129		197.781		105.615		53.6885		28.1593		14.1626		7.13272		3.73569
3.02	711.838		607.223		474.015		327.242		197.88		105.718		53.7709		28.1967		14.1631		7.15536		3.76419
3.12	711.861		607.259		474.108		327.326		197.984		105.798		53.8113		28.2158		14.1693		7.15811		3.76459
3.22	711.904		607.307		474.195		327.433		198.094		105.873		53.8589		28.2496		14.1813		7.16672		3.7753
3.32	711.914		607.342		474.266		327.523		198.179		105.942		53.8813		28.2573		14.1977		7.15857		3.77182
3.42	711.936		607.403		474.347		327.632		198.273		106.024		53.9179		28.2787		14.2066		7.15778		3.76645
3.52	711.976		607.462		474.433		327.735		198.361		106.075		53.9659		28.3102		14.2221		7.16653		3.77359
3.62	712.009		607.529		474.519		327.838		198.448		106.131		54.0044		28.3255		14.2464		7.17554		3.78885
3.72	712.043		607.583		474.595		327.941		198.551		106.195		54.0429		28.3515		14.2658		7.18631		3.80469
3.82	712.082		607.633		474.671		328.031		198.635		106.241		54.0709		28.373		14.2763		7.20334		3.81576
3.92	712.113		607.668		474.726		328.106		198.706		106.293		54.099		28.388		14.2745		7.20273		3.81274
4.02	712.149		607.717		474.795		328.197		198.786		106.341		54.1336		28.3971		14.2847		7.19431		3.8088
4.12	712.188		607.778		474.868		328.295		198.873		106.407		54.1791		28.4215		14.2975		7.21488		3.83527
4.22	712.231		607.825		474.952		328.408		198.966		106.48		54.2244		28.4453		14.321		7.22693		3.85416
4.32	712.251		607.87		475.022		328.493		199.048		106.534		54.2455		28.4637		14.3186		7.22891		3.8464
4.42	712.295		607.913		475.104		328.584		199.143		106.598		54.2894		28.494		14.3315		7.24307		3.85373
4.52	712.315		607.953		475.159		328.659		199.218		106.639		54.3043		28.5048		14.3277		7.24207		3.8562
4.62	712.337		607.995		475.229		328.743		199.291		106.698		54.3304		28.5241		14.3321		7.25153		3.86175
4.72	712.371		608.032		475.281		328.824		199.369		106.752		54.3704		28.5388		14.3421		7.25931		3.86877
4.82	712.383		608.068		475.342		328.892		199.442		106.802		54.3893		28.5455		14.3476		7.25809		3.87052
4.92	712.425		608.114		475.394		328.963		199.526		106.849		54.4241		28.5643		14.3519		7.27005		3.8858
5.02	712.441		608.15		475.455		329.04		199.601		106.897		54.4416		28.5669		14.3506		7.27274		3.88437
5.12	712.463		608.176		475.512		329.094		199.674		106.939		54.4613		28.5794		14.3522		7.27655		3.88117
5.22	712.472		608.198		475.56		329.156		199.755		106.982		54.4852		28.5957		14.3618		7.27182		3.87964
5.32	712.503		608.231		475.613		329.219		199.825		107.024		54.5187		28.6026		14.3666		7.27731		3.88272
5.42	712.52		608.255		475.657		329.28		199.875		107.055		54.5347		28.6066		14.3739		7.2735		3.8808
5.52	712.535		608.283		475.697		329.347		199.945		107.095		54.5568		28.6125		14.3798		7.27573		3.88089
5.62	712.572		608.325		475.761		329.414		200.025		107.148		54.5915		28.6382		14.3955		7.28372		3.88485
5.72	712.594		608.355		475.818		329.479		200.109		107.203		54.6198		28.6485		14.4085		7.29126		3.88775
5.82	712.62		608.396		475.874		329.534		200.171		107.248		54.6504		28.6653		14.4229		7.29794		3.89044
5.92	712.651		608.423		475.919		329.593		200.229		107.283		54.6682		28.6756		14.4241		7.30518		3.88626
6.02	712.668		608.461		475.969		329.658		200.299		107.332		54.6994		28.6961		14.4299		7.31299		3.88501
6.12	712.697		608.489		476.012		329.715		200.357		107.378		54.7221		28.7062		14.4358		7.30591		3.88937
6.22	712.718		608.527		476.058		329.769		200.412		107.42		54.7499		28.7196		14.43		7.29367		3.90283
6.32	712.755		608.574		476.109		329.838		200.472		107.462		54.7707		28.7432		14.441		7.2955		3.90854
6.42	712.779		608.606		476.16		329.892		200.523		107.497		54.7923		28.7501		14.4529		7.30148		3.90915
6.52	712.802		608.642		476.211		329.954		200.583		107.544		54.8177		28.7666		14.4598		7.30487		3.91739
6.62	712.826		608.668		476.247		329.994		200.623		107.579		54.8349		28.781		14.4716		7.30628		3.91647
6.72	712.855		608.7		476.292		330.046		200.683		107.621		54.8564		28.7967		14.4781		7.30847		3.92334
6.82	712.879		608.723		476.337		330.09		200.733		107.661		54.8805		28.8056		14.4867		7.30515		3.93698
6.92	712.916		608.77		476.391		330.15		200.803		107.709		54.9083		28.826		14.4978		7.31644		3.93881
7.02	712.937		608.795		476.43		330.199		200.86		107.749		54.9346		28.8329		14.5083		7.31128		3.94629
7.12	712.949		608.813		476.457		330.235		200.905		107.78		54.9423		28.8359		14.5091		7.31061		3.93994
7.22	712.973		608.846		476.507		330.274		200.956		107.811		54.9592		28.853		14.5133		7.32001		3.93909
7.32	712.994		608.87		476.545		330.314		201.001		107.843		54.9763		28.8667		14.5245		7.32556		3.9422
7.42	713.015		608.901		476.58		330.361		201.053		107.874		55.0031		28.8774		14.5329		7.3291		3.94308
7.52	713.037		608.931		476.613		330.397		201.097		107.913		55.0198		28.8997		14.5323		7.33102		3.93478
7.62	713.058		608.959		476.652		330.433		201.141		107.944		55.0381		28.9063		14.5318		7.32923		3.93497
7.72	713.073		608.98		476.682		330.467		201.181		107.968		55.0546		28.9116		14.534		7.32111		3.91962
7.82	713.11		609.014		476.721		330.519		201.238		108.015		55.0824		28.9342		14.5596		7.3273		3.92493
7.92	713.135		609.043		476.749		330.559		201.284		108.049		55.1041		28.9482		14.5595		7.32962		3.92194
8.02	713.159		609.062		476.779		330.599		201.333		108.081		55.123		28.9622		14.5582		7.33392		3.91714
8.12	713.183		609.091		476.823		330.643		201.387		108.121		55.15		28.9716		14.5618		7.34085		3.9209
8.22	713.207		609.103		476.861		330.685		201.43		108.155		55.1621		28.9834		14.5658		7.34537		3.9162
8.32	713.212		609.114		476.88		330.712		201.464		108.175		55.1733		28.9865		14.5594		7.33264		3.90543
8.42	713.231		609.133		476.912		330.74		201.507		108.2		55.1882		28.9943		14.5602		7.32343		3.90518
8.52	713.245		609.141		476.944		330.767		201.541		108.222		55.2		28.9939		14.5608		7.31259		3.89752
8.62	713.271		609.16		476.98		330.807		201.586		108.253		55.2156		29.0082		14.5673		7.30948		3.90765
8.72	713.299		609.186		477.015		330.843		201.635		108.287		55.2381		29.0251		14.5738		7.31424		3.91406
8.82	713.324		609.213		477.05		330.885		201.673		108.328		55.2603		29.0378		14.5839		7.31867		3.91406
8.92	713.338		609.227		477.082		330.92		201.709		108.358		55.2733		29.0454		14.5802		7.32461		3.9096
9.02	713.354		609.242		477.111		330.948		201.742		108.384		55.2847		29.0438		14.5764		7.32248		3.90277
9.12	713.372		609.259		477.14		330.978		201.777		108.408		55.2968		29.0533		14.5799		7.32343		3.9039
9.22	713.376		609.261		477.154		330.981		201.801		108.414		55.295		29.0375		14.5633		7.31048		3.88941
9.32	713.389		609.275		477.185		331.008		201.836		108.434		55.2999		29.0407		14.5651		7.30649		3.88623
9.42	713.413		609.296		477.218		331.043		201.881		108.462		55.3129		29.0487		14.5764		7.31168		3.89581
9.52	713.419		609.307		477.236		331.062		201.91		108.481		55.3182		29.0479		14.569		7.30795		3.89478
9.62	713.442		609.33		477.265		331.091		201.943		108.509		55.3297		29.0521		14.5681		7.30814		3.89472
9.72	713.457		609.357		477.301		331.126		201.98		108.538		55.3416		29.0632		14.5732		7.31125		3.89743
9.82	713.47		609.369		477.319		331.151		202.02		108.554		55.3509		29.0588		14.57		7.3038		3.88635
9.92	713.49		609.374		477.352		331.175		202.05		108.571		55.3607		29.0602		14.573		7.30295		3.88519
10.02	713.503		609.396		477.384		331.207		202.095		108.591		55.376		29.0798		14.5811		7.30868		3.89218
10.12	713.515		609.412		477.412		331.242		202.138		108.609		55.3924		29.0816		14.5865		7.31384		3.89761
10.22	713.522		609.421		477.436		331.271		202.172		108.625		55.4016		29.0822		14.586		7.31192		3.89658
10.32	713.535		609.436		477.454		331.3		202.209		108.645		55.4147		29.0978		14.5831		7.30716		3.90171
10.42	713.555		609.458		477.482		331.317		202.248		108.666		55.4309		29.112		14.5878		7.31082		3.90537
10.52	713.563		609.473		477.505		331.334		202.279		108.68		55.4498		29.1228		14.5903		7.31415		3.90882
10.62	713.568		609.476		477.522		331.345		202.304		108.695		55.4531		29.1223		14.5892		7.31119		3.90011
10.72	713.582		609.491		477.544		331.374		202.337		108.72		55.4676		29.1316		14.5902		7.31567		3.90768
10.82	713.592		609.505		477.56		331.384		202.367		108.735		55.4701		29.1331		14.5872		7.31302		3.90442
10.92	713.609		609.513		477.584		331.401		202.395		108.758		55.479		29.1433		14.5947		7.31238		3.90484
11.02	713.625		609.522		477.605		331.42		202.424		108.773		55.484		29.151		14.5974		7.3171		3.91043
11.12	713.641		609.54		477.634		331.434		202.458		108.786		55.5043		29.1598		14.5997		7.31311		3.91071
11.22	713.647		609.557		477.653		331.446		202.478		108.807		55.5175		29.1618		14.5996		7.31543		3.90894
11.32	713.655		609.568		477.669		331.464		202.504		108.829		55.528		29.1682		14.6053		7.31747		3.91043
11.42	713.665		609.579		477.688		331.477		202.527		108.844		55.5327		29.1726		14.6046		7.311		3.91293
11.52	713.673		609.585		477.704		331.484		202.535		108.853		55.5367		29.1717		14.6037		7.30521		3.91437
11.62	713.681		609.588		477.722		331.494		202.559		108.866		55.5387		29.1756		14.6024		7.29874		3.90277
11.72	713.688		609.592		477.74		331.5		202.577		108.876		55.547		29.1734		14.5976		7.29687		3.89642
11.82	713.698		609.609		477.758		331.52		202.596		108.893		55.5575		29.1763		14.5923		7.29147		3.8938
11.92	713.707		609.624		477.78		331.538		202.62		108.911		55.5647		29.1948		14.6019		7.29904		3.90024
12.02	713.725		609.636		477.803		331.56		202.644		108.936		55.5793		29.2101		14.6072		7.311		3.90842
12.12	713.728		609.638		477.81		331.565		202.657		108.942		55.5834		29.2113		14.6092		7.30969		3.9025
12.22	713.749		609.647		477.83		331.577		202.68		108.961		55.5909		29.2235		14.6111		7.31354		3.90762
12.32	713.76		609.664		477.842		331.589		202.703		108.978		55.5978		29.2291		14.6155		7.31601		3.90973
12.42	713.78		609.677		477.854		331.606		202.72		109		55.6067		29.2337		14.6163		7.32214		3.91235
12.52	713.782		609.689		477.864		331.608		202.731		109.015		55.6101		29.2412		14.6108		7.32065		3.90912
12.62	713.786		609.696		477.875		331.61		202.744		109.019		55.6139		29.2288		14.6056		7.31012		3.90479
12.72	713.812		609.711		477.892		331.625		202.768		109.041		55.6362		29.2407		14.6124		7.31729		3.91349
12.82	713.826		609.719		477.911		331.64		202.791		109.053		55.6482		29.2432		14.6149		7.32416		3.92273
12.92	713.828		609.73		477.928		331.65		202.814		109.064		55.6643		29.2449		14.6225		7.32885		3.9201
13.02	713.841		609.74		477.945		331.647		202.827		109.073		55.6727		29.248		14.6227		7.32074		3.92416
13.12	713.853		609.745		477.956		331.652		202.842		109.083		55.6823		29.2589		14.6271		7.32852		3.93054
13.22	713.87		609.76		477.973		331.666		202.861		109.093		55.6918		29.2624		14.6299		7.32526		3.93289
13.32	713.881		609.769		477.984		331.68		202.873		109.099		55.6986		29.2621		14.6364		7.32996		3.94052
13.42	713.892		609.768		478		331.69		202.884		109.115		55.7102		29.2704		14.6348		7.3288		3.93979
13.52	713.912		609.79		478.017		331.705		202.903		109.125		55.7118		29.2817		14.648		7.33331		3.95013
13.62	713.918		609.795		478.035		331.715		202.917		109.136		55.7221		29.288		14.6562		7.33221		3.9552
13.72	713.927		609.799		478.046		331.718		202.926		109.143		55.7327		29.2889		14.6538		7.3364		3.95157
13.82	713.939		609.801		478.055		331.724		202.94		109.153		55.7391		29.2951		14.6541		7.33155		3.95423
13.92	713.953		609.813		478.065		331.733		202.957		109.162		55.7498		29.3028		14.6632		7.33884		3.95618
14.02	713.965		609.822		478.075		331.739		202.963		109.167		55.758		29.2995		14.6621		7.34046		3.94989
14.12	713.976		609.826		478.09		331.745		202.975		109.176		55.7586		29.3119		14.6586		7.34238		3.95084
14.22	713.983		609.837		478.099		331.749		202.987		109.185		55.774		29.3182		14.6618		7.34992		3.95987
14.32	713.997		609.836		478.113		331.757		203.003		109.2		55.7841		29.3216		14.6614		7.35111		3.96136
14.42	714.011		609.842		478.121		331.763		203.01		109.203		55.7886		29.3277		14.6697		7.35062		3.96341
14.52	714.005		609.835		478.12		331.762		203.006		109.199		55.7878		29.327		14.6692		7.34497		3.96075
14.62	714.017		609.847		478.132		331.772		203.014		109.215		55.7985		29.3257		14.673		7.34558		3.96356
14.72	714.032		609.854		478.147		331.777		203.028		109.23		55.8059		29.3383		14.6806		7.34735		3.96841
14.82	714.044		609.862		478.157		331.796		203.035		109.236		55.8082		29.3449		14.6826		7.34796		3.9675
14.92	714.058		609.87		478.164		331.804		203.048		109.243		55.8109		29.3493		14.6867		7.35339		3.96945
15.02	714.062		609.874		478.176		331.803		203.054		109.251		55.8146		29.3477		14.6861		7.35242		3.97089
15.12	714.066		609.873		478.181		331.81		203.056		109.252		55.819		29.3503		14.6883		7.35046		3.96753
15.22	714.071		609.878		478.185		331.816		203.062		109.254		55.827		29.3583		14.6865		7.3508		3.9697
15.32	714.079		609.884		478.194		331.827		203.08		109.265		55.8312		29.3669		14.6877		7.35446		3.96915
15.42	714.09		609.892		478.205		331.826		203.094		109.271		55.8376		29.3669		14.6895		7.35794		3.97461
15.52	714.099		609.898		478.216		331.829		203.099		109.276		55.8421		29.3748		14.686		7.36756		3.98425
15.62	714.101		609.896		478.214		331.836		203.105		109.277		55.8395		29.3708		14.6838		7.35913		3.98361
15.72	714.108		609.898		478.216		331.837		203.115		109.28		55.8364		29.3726		14.6788		7.36725		3.97921
15.82	714.121		609.903		478.229		331.842		203.127		109.285		55.8404		29.3733		14.6747		7.3677		3.98272
15.92	714.13		609.898		478.236		331.853		203.13		109.288		55.8397		29.374		14.6721		7.36453		3.98159
16.02	714.136		609.901		478.239		331.852		203.135		109.287		55.8384		29.3711		14.6679		7.36148		3.97595
16.12	714.146		609.906		478.244		331.854		203.143		109.285		55.8332		29.375		14.6724		7.36322		3.97256
16.22	714.15		609.914		478.251		331.856		203.144		109.295		55.8332		29.3819		14.6689		7.36987		3.9714
16.32	714.156		609.921		478.257		331.863		203.148		109.298		55.8367		29.383		14.67		7.36768		3.97174
16.42	714.168		609.928		478.263		331.867		203.149		109.308		55.8447		29.3812		14.6676		7.36572		3.97183
16.52	714.183		609.936		478.278		331.878		203.162		109.317		55.8525		29.3885		14.673		7.37115		3.9766
16.62	714.193		609.938		478.279		331.88		203.161		109.315		55.8553		29.3889		14.6707		7.36585		3.97614
16.72	714.214		609.953		478.296		331.897		203.179		109.333		55.8727		29.3925		14.6814		7.37753		3.98273
16.82	714.222		609.955		478.305		331.901		203.183		109.338		55.8704		29.3941		14.6824		7.37439		3.98459
16.92	714.239		609.963		478.31		331.914		203.191		109.341		55.8773		29.3959		14.6821		7.37729		3.9891
17.02	714.256		609.973		478.32		331.932		203.197		109.35		55.8891		29.401		14.6851		7.37778		3.98773
17.12	714.267		609.969		478.331		331.933		203.197		109.354		55.8963		29.4031		14.6852		7.38373		3.98517
17.22	714.288		609.987		478.344		331.942		203.209		109.364		55.8984		29.4162		14.6943		7.38492		3.99414
17.32	714.295		609.986		478.344		331.948		203.215		109.365		55.902		29.4119		14.6847		7.38205		3.99231
17.42	714.316		609.998		478.359		331.959		203.225		109.372		55.9048		29.4182		14.6911		7.39004		3.99371
17.52	714.333		610.01		478.374		331.969		203.235		109.385		55.9166		29.4206		14.6909		7.40033		3.99728
17.62	714.342		610.016		478.38		331.968		203.24		109.387		55.9196		29.4164		14.6871		7.3949		3.99737
17.72	714.359		610.026		478.388		331.979		203.248		109.39		55.9291		29.411		14.6933		7.4024		4.00513
17.82	714.365		610.033		478.396		331.984		203.256		109.392		55.9277		29.4124		14.6915		7.39621		4.00299
17.92	714.378		610.04		478.401		331.989		203.257		109.398		55.9268		29.4117		14.6921		7.39792		4.00726
18.02	714.391		610.051		478.406		332.003		203.266		109.399		55.9265		29.4117		14.6916		7.39499		4.00842
18.12	714.404		610.062		478.418		332.015		203.272		109.405		55.9362		29.4141		14.6922		7.40137		4.00891
18.22	714.423		610.07		478.431		332.029		203.283		109.411		55.9391		29.4166		14.6876		7.39776		4.00983
18.32	714.434		610.079		478.441		332.039		203.294		109.414		55.9458		29.4202		14.6952		7.38876		4.00558
18.42	714.452		610.087		478.452		332.052		203.305		109.42		55.9558		29.4202		14.6969		7.39862		4.01291
18.52	714.462		610.091		478.464		332.056		203.31		109.422		55.9633		29.4204		14.6986		7.40057		4.00897
18.62	714.467		610.093		478.466		332.061		203.319		109.425		55.9663		29.4167		14.6925		7.39822		4.00598
18.72	714.484		610.106		478.484		332.076		203.331		109.437		55.9749		29.4156		14.7011		7.40118		4.01071
18.82	714.495		610.115		478.49		332.085		203.336		109.439		55.9802		29.4133		14.704		7.39755		4.02011
18.92	714.512		610.125		478.501		332.101		203.358		109.446		55.9891		29.4214		14.7066		7.40042		4.0228
19.02	714.529		610.142		478.513		332.111		203.372		109.459		55.9929		29.4251		14.7141		7.40631		4.02646
19.12	714.543		610.149		478.523		332.124		203.38		109.467		55.9984		29.4325		14.7177		7.40729		4.02954
19.22	714.556		610.16		478.534		332.135		203.393		109.477		56.0063		29.4361		14.72		7.41742		4.03485
19.32	714.564		610.162		478.545		332.144		203.402		109.474		56.0155		29.4365		14.7177		7.41351		4.02899
19.42	714.568		610.169		478.552		332.143		203.413		109.477		56.0149		29.434		14.7187		7.41946		4.03046
19.52	714.581		610.178		478.56		332.149		203.422		109.479		56.0196		29.4313		14.7208		7.4166		4.02997
19.62	714.598		610.194		478.575		332.168		203.442		109.491		56.0252		29.4386		14.7287		7.43042		4.03238
19.72	714.616		610.201		478.582		332.18		203.446		109.496		56.0371		29.4433		14.7356		7.43579		4.03287
19.82	714.628		610.208		478.59		332.19		203.458		109.506		56.0442		29.4488		14.7287		7.43237		4.03833
19.92	714.645		610.217		478.604		332.202		203.476		109.512		56.045		29.4445		14.7375		7.43109		4.04294
20.02	714.654		610.225		478.611		332.209		203.483		109.51		56.0514		29.4441		14.7383		7.43194		4.04388
20.12	714.665		610.232		478.62		332.221		203.492		109.518		56.056		29.451		14.7408		7.43774		4.05435
20.22	714.682		610.244		478.632		332.233		203.508		109.519		56.0645		29.4616		14.7432		7.43695		4.05572
20.32	714.696		610.257		478.639		332.248		203.519		109.538		56.0676		29.4682		14.7448		7.44437		4.05951
20.42	714.701		610.26		478.646		332.255		203.533		109.539		56.0709		29.4711		14.7492		7.44489		4.05179
20.52	714.703		610.254		478.648		332.257		203.537		109.534		56.0721		29.4661		14.736		7.42917		4.05225
20.62	714.711		610.26		478.652		332.262		203.545		109.538		56.0664		29.4665		14.735		7.42984		4.05148
20.72	714.715		610.269		478.656		332.271		203.559		109.543		56.0673		29.4671		14.7403		7.41943		4.05148
20.82	714.717		610.266		478.655		332.281		203.558		109.544		56.0729		29.4599		14.7363		7.41721		4.04938
20.92	714.722		610.276		478.666		332.29		203.572		109.553		56.0738		29.4613		14.7399		7.4205		4.05789
21.02	714.727		610.284		478.675		332.298		203.583		109.564		56.0761		29.4675		14.7492		7.42294		4.05334
21.12	714.741		610.29		478.689		332.31		203.599		109.57		56.0864		29.4705		14.7521		7.42407		4.06387
21.22	714.744		610.288		478.696		332.31		203.601		109.571		56.0839		29.4657		14.7461		7.42157		4.05515
21.32	714.749		610.299		478.706		332.32		203.613		109.579		56.0868		29.4653		14.7543		7.42407		4.05615
21.42	714.754		610.298		478.707		332.327		203.62		109.583		56.0848		29.4601		14.7526		7.42377		4.05227
21.52	714.754		610.298		478.708		332.332		203.624		109.588		56.08		29.469		14.7448		7.41458		4.04559
21.62	714.759		610.303		478.716		332.341		203.637		109.589		56.0912		29.4698		14.7526		7.41901		4.04688
21.72	714.773		610.305		478.724		332.354		203.653		109.587		56.0947		29.4671		14.7503		7.42169		4.05286
21.82	714.783		610.316		478.732		332.359		203.67		109.598		56.1052		29.4682		14.7556		7.42273		4.05459
21.92	714.785		610.312		478.732		332.355		203.671		109.596		56.0991		29.4617		14.7502		7.41644		4.04739
22.02	714.788		610.311		478.733		332.359		203.675		109.595		56.0976		29.4636		14.7488		7.41788		4.04333
22.12	714.794		610.307		478.731		332.363		203.681		109.599		56.1031		29.4657		14.7503		7.41263		4.04343
22.22	714.793		610.312		478.738		332.372		203.682		109.605		56.1064		29.4696		14.7522		7.42322		4.04617
22.32	714.791		610.309		478.744		332.376		203.683		109.603		56.1063		29.4624		14.7519		7.41562		4.0491
22.42	714.806		610.322		478.752		332.387		203.693		109.611		56.1122		29.4727		14.7516		7.42478		4.04593
22.52	714.812		610.326		478.755		332.39		203.697		109.615		56.1157		29.4729		14.755		7.42337		4.04834
22.62	714.811		610.325		478.755		332.397		203.702		109.615		56.1147		29.4694		14.7569		7.41965		4.0441
22.72	714.82		610.337		478.762		332.399		203.711		109.623		56.1189		29.4806		14.7585		7.42105		4.04651
22.82	714.826		610.338		478.764		332.41		203.721		109.622		56.118		29.4751		14.7614		7.42612		4.04031
22.92	714.832		610.345		478.779		332.417		203.728		109.637		56.1303		29.4851		14.7662		7.43454		4.0535
23.02	714.837		610.346		478.779		332.423		203.736		109.641		56.1292		29.4918		14.7735		7.43594		4.05148
23.12	714.844		610.358		478.786		332.43		203.75		109.649		56.1365		29.5016		14.7767		7.44595		4.05579
23.22	714.845		610.356		478.786		332.43		203.753		109.641		56.135		29.5032		14.7756		7.44458		4.05087
23.32	714.849		610.358		478.791		332.436		203.755		109.645		56.1353		29.5008		14.7767		7.44107		4.04892
23.42	714.856		610.365		478.798		332.442		203.764		109.649		56.1388		29.5083		14.7774		7.44266		4.05387
23.52	714.855		610.356		478.789		332.441		203.769		109.648		56.1425		29.5005		14.774		7.43921		4.04886
23.62	714.851		610.36		478.795		332.439		203.768		109.648		56.1432		29.4987		14.7774		7.4386		4.04748
23.72	714.844		610.361		478.796		332.441		203.773		109.65		56.1361		29.4979		14.7747		7.4466		4.04501
23.82	714.841		610.365		478.797		332.444		203.775		109.656		56.1374		29.5021		14.7718		7.44592		4.04288
23.92	714.841		610.361		478.794		332.444		203.78		109.653		56.1314		29.4967		14.7688		7.44857		4.03903
24.02	714.848		610.364		478.8		332.452		203.787		109.66		56.1432		29.5027		14.7768		7.4542		4.04648
24.12	714.846		610.362		478.796		332.451		203.79		109.664		56.1356		29.4968		14.7707		7.4473		4.04328
24.22	714.842		610.368		478.795		332.45		203.79		109.663		56.1363		29.4944		14.771		7.44724		4.0448
24.32	714.847		610.369		478.802		332.456		203.798		109.674		56.1443		29.5033		14.7774		7.45612		4.04816
24.42	714.845		610.368		478.805		332.456		203.794		109.667		56.1469		29.5083		14.7764		7.44995		4.04764
24.52	714.85		610.376		478.807		332.459		203.8		109.675		56.1448		29.5047		14.7851		7.45538		4.04559
24.62	714.846		610.376		478.803		332.457		203.798		109.673		56.1441		29.5042		14.7785		7.45584		4.04187
24.72	714.846		610.372		478.799		332.462		203.797		109.677		56.1467		29.4972		14.7812		7.45825		4.04035
24.82	714.856		610.388		478.814		332.473		203.808		109.684		56.1591		29.5089		14.7931		7.4646		4.04825
24.92	714.855		610.379		478.809		332.471		203.817		109.688		56.1543		29.5052		14.79		7.46179		4.0459
25.02	714.852		610.377		478.814		332.463		203.815		109.686		56.1537		29.5006		14.7923		7.46265		4.03726
25.12	714.851		610.38		478.817		332.465		203.82		109.689		56.1621		29.5061		14.7954		7.46484		4.03338
25.22	714.851		610.377		478.818		332.47		203.825		109.698		56.1604		29.5057		14.7944		7.46286		4.03146
25.32	714.846		610.381		478.817		332.471		203.823		109.697		56.1619		29.5046		14.791		7.45764		4.02829
25.42	714.849		610.384		478.82		332.476		203.819		109.706		56.1688		29.5073		14.7941		7.46469		4.0271
25.52	714.851		610.388		478.822		332.476		203.819		109.704		56.1724		29.5084		14.7958		7.46075		4.02551
25.62	714.851		610.388		478.827		332.477		203.824		109.707		56.1751		29.5091		14.7929		7.46732		4.02862
25.72	714.852		610.397		478.831		332.478		203.837		109.717		56.1844		29.5097		14.7979		7.4678		4.02521
25.82	714.861		610.4		478.832		332.481		203.842		109.719		56.1893		29.5163		14.8035		7.46884		4.03763
25.92	714.87		610.405		478.831		332.485		203.85		109.726		56.1937		29.5117		14.8072		7.47131		4.03516
26.02	714.871		610.403		478.83		332.488		203.855		109.729		56.1941		29.5126		14.8115		7.47058		4.03979
26.12	714.862		610.394		478.826		332.482		203.856		109.729		56.1865		29.5066		14.7998		7.46554		4.03482
26.22	714.863		610.39		478.823		332.477		203.854		109.727		56.1938		29.5045		14.8065		7.46673		4.03564
26.32	714.863		610.39		478.824		332.475		203.857		109.732		56.202		29.5032		14.8074		7.46838		4.03524
26.42	714.863		610.396		478.822		332.479		203.859		109.735		56.2116		29.5099		14.8108		7.46808		4.04144
26.52	714.863		610.394		478.825		332.477		203.857		109.739		56.2103		29.5076		14.8123		7.46616		4.04111
26.62	714.866		610.394		478.824		332.479		203.861		109.737		56.2124		29.5158		14.8056		7.46429		4.04373
26.72	714.857		610.388		478.822		332.479		203.862		109.739		56.205		29.5109		14.8033		7.46603		4.03397
26.82	714.863		610.39		478.82		332.484		203.867		109.737		56.212		29.5115		14.8033		7.46634		4.03812
26.92	714.867		610.387		478.82		332.482		203.869		109.736		56.2155		29.513		14.8036		7.46561		4.0394
27.02	714.858		610.378		478.813		332.474		203.868		109.731		56.2071		29.5025		14.8		7.45728		4.03021
27.12	714.861		610.375		478.817		332.481		203.876		109.74		56.2097		29.5055		14.8058		7.46005		4.03754
27.22	714.862		610.373		478.812		332.479		203.868		109.731		56.2053		29.4992		14.8004		7.45136		4.03253
27.32	714.852		610.368		478.805		332.474		203.864		109.725		56.2045		29.4948		14.795		7.44522		4.02441
27.42	714.846		610.362		478.809		332.473		203.863		109.728		56.2008		29.4902		14.7911		7.44339		4.02313
27.52	714.853		610.367		478.813		332.474		203.867		109.734		56.2128		29.4924		14.7965		7.44806		4.02527
27.62	714.856		610.363		478.815		332.477		203.867		109.731		56.2086		29.4918		14.798		7.44861		4.02362
27.72	714.861		610.371		478.814		332.48		203.871		109.736		56.2118		29.4972		14.8		7.45087		4.03399
27.82	714.865		610.376		478.822		332.488		203.876		109.743		56.221		29.4979		14.802		7.45926		4.03986
27.92	714.864		610.375		478.818		332.482		203.869		109.74		56.2219		29.493		14.7979		7.4498		4.03647
28.02	714.873		610.376		478.821		332.49		203.875		109.746		56.2251		29.4967		14.8048		7.45383		4.04279
28.12	714.875		610.382		478.827		332.494		203.881		109.753		56.2256		29.4928		14.8053		7.45505		4.048
28.22	714.87		610.38		478.824		332.492		203.881		109.751		56.2309		29.4846		14.801		7.44879		4.04019
28.32	714.875		610.382		478.822		332.493		203.887		109.753		56.2322		29.4877		14.8095		7.45038		4.04953
28.42	714.873		610.374		478.819		332.495		203.889		109.747		56.2317		29.4815		14.8085		7.44943		4.04364
28.52	714.874		610.379		478.827		332.497		203.893		109.751		56.2317		29.4809		14.8125		7.45352		4.04333
28.62	714.876		610.38		478.829		332.498		203.904		109.749		56.2335		29.4778		14.8108		7.44782		4.04324
28.72	714.878		610.379		478.829		332.502		203.907		109.742		56.2396		29.4775		14.811		7.44549		4.04202
28.82	714.874		610.379		478.829		332.5		203.912		109.748		56.2373		29.4693		14.8153		7.44018		4.04175
28.92	714.872		610.383		478.83		332.503		203.913		109.749		56.2353		29.4736		14.8148		7.44437		4.04788
29.02	714.873		610.388		478.83		332.503		203.909		109.749		56.2299		29.4691		14.8139		7.439		4.0434
29.12	714.876		610.392		478.832		332.505		203.916		109.755		56.232		29.4812		14.8148		7.44485		4.04868
29.22	714.881		610.39		478.833		332.51		203.918		109.755		56.2363		29.4815		14.813		7.44617		4.05075
29.32	714.883		610.392		478.832		332.512		203.915		109.759		56.2372		29.4786		14.8102		7.44757		4.04333
29.42	714.89		610.391		478.836		332.512		203.918		109.76		56.2398		29.4889		14.8131		7.44641		4.04196
29.52	714.893		610.388		478.84		332.52		203.921		109.761		56.2431		29.4939		14.8212		7.43823		4.04566
29.62	714.894		610.389		478.839		332.522		203.926		109.765		56.2443		29.4916		14.8215		7.44018		4.04965
29.72	714.893		610.39		478.849		332.518		203.929		109.766		56.2417		29.4933		14.8182		7.44388		4.04474
29.82	714.9		610.391		478.851		332.526		203.936		109.765		56.249		29.5013		14.8263		7.45239		4.05737
29.92	714.901		610.394		478.853		332.529		203.936		109.769		56.254		29.4958		14.8239		7.44674		4.0469
30.02	714.905		610.396		478.854		332.526		203.933		109.772		56.2602		29.4973		14.8225		7.44934		4.05105
30.12	714.908		610.394		478.86		332.528		203.94		109.782		56.2629		29.5006		14.8309		7.4534		4.04746
30.22	714.9		610.387		478.851		332.52		203.933		109.769		56.2537		29.4935		14.8151		7.44663		4.03906
30.32	714.902		610.388		478.856		332.527		203.94		109.771		56.2557		29.4923		14.8228		7.44928		4.03866
30.42	714.909		610.393		478.861		332.529		203.946		109.774		56.2553		29.5013		14.8264		7.45197		4.04333
30.52	714.911		610.391		478.857		332.527		203.951		109.767		56.2572		29.498		14.8249		7.45398		4.04157
30.62	714.908		610.391		478.858		332.528		203.949		109.765		56.2532		29.5007		14.8285		7.45099		4.04157
30.72	714.909		610.391		478.858		332.524		203.95		109.769		56.2488		29.4934		14.8312		7.45114		4.04251
30.82	714.908		610.393		478.856		332.525		203.955		109.767		56.2507		29.4938		14.8307		7.45206		4.04038
30.92	714.908		610.399		478.86		332.534		203.965		109.771		56.2575		29.4984		14.8411		7.46084		4.04865
31.02	714.906		610.395		478.863		332.53		203.964		109.775		56.2541		29.4974		14.8415		7.46195		4.04071
31.12	714.903		610.393		478.863		332.53		203.968		109.774		56.256		29.4969		14.8403		7.45376		4.04065
31.22	714.904		610.392		478.866		332.526		203.966		109.768		56.2593		29.5014		14.8362		7.45667		4.03891
31.32	714.911		610.39		478.86		332.527		203.975		109.769		56.2651		29.503		14.8427		7.46295		4.0387
31.42	714.92		610.392		478.869		332.533		203.976		109.766		56.2678		29.5079		14.8429		7.46167		4.04309
31.52	714.917		610.384		478.868		332.53		203.977		109.762		56.261		29.501		14.8408		7.45633		4.04086
31.62	714.913		610.393		478.867		332.534		203.979		109.767		56.2636		29.5045		14.8483		7.45892		4.04062
31.72	714.915		610.39		478.87		332.538		203.982		109.771		56.2672		29.5089		14.8489		7.458		4.04406
31.82	714.915		610.388		478.863		332.528		203.98		109.77		56.2718		29.503		14.8424		7.45291		4.04306
31.92	714.918		610.393		478.869		332.532		203.982		109.769		56.2751		29.5064		14.8495		7.45462		4.03778
32.02	714.912		610.388		478.867		332.529		203.985		109.773		56.2799		29.5074		14.8469		7.45523		4.04019
32.12	714.917		610.391		478.868		332.536		203.99		109.778		56.2822		29.5077		14.85		7.45697		4.04251
32.22	714.908		610.391		478.868		332.529		203.994		109.776		56.2754		29.506		14.8433		7.45471		4.0376
32.32	714.914		610.393		478.87		332.532		203.991		109.774		56.2754		29.5071		14.8438		7.45581		4.03852
32.42	714.912		610.388		478.868		332.524		203.992		109.773		56.2837		29.5084		14.8436		7.452		4.03442
32.52	714.917		610.389		478.863		332.531		203.987		109.773		56.2855		29.5163		14.8439		7.45288		4.03714
32.62	714.913		610.388		478.862		332.529		203.99		109.769		56.2866		29.5123		14.8459		7.45636		4.03241
32.72	714.914		610.388		478.863		332.527		203.987		109.768		56.2854		29.5054		14.8447		7.44983		4.03561
32.82	714.919		610.389		478.862		332.528		203.988		109.766		56.291		29.5016		14.8428		7.45517		4.03329
32.92	714.921		610.391		478.866		332.524		203.988		109.772		56.2941		29.5029		14.8433		7.4588		4.03644
33.02	714.916		610.392		478.867		332.528		203.99		109.773		56.2901		29.504		14.8453		7.46237		4.03528
33.12	714.907		610.388		478.861		332.529		203.987		109.771		56.2901		29.5047		14.8397		7.45783		4.02918
33.22	714.911		610.383		478.864		332.527		203.985		109.775		56.2917		29.505		14.844		7.45605		4.02411
33.32	714.909		610.386		478.862		332.526		203.986		109.773		56.2874		29.504		14.842		7.45761		4.02804
33.42	714.913		610.389		478.867		332.532		203.994		109.781		56.2935		29.5098		14.8427		7.45984		4.03116
33.52	714.917		610.393		478.874		332.536		204.001		109.782		56.2948		29.5133		14.8477		7.4638		4.03256
33.62	714.913		610.389		478.87		332.536		203.996		109.781		56.2981		29.5122		14.8426		7.45618		4.02729
33.72	714.911		610.385		478.871		332.534		203.995		109.778		56.3039		29.5057		14.8452		7.45599		4.0303
33.82	714.911		610.38		478.861		332.533		203.994		109.775		56.3043		29.5018		14.842		7.45493		4.02273
33.92	714.917		610.379		478.856		332.531		204.003		109.776		56.2991		29.5046		14.8434		7.45544		4.02356
34.02	714.915		610.376		478.858		332.533		204		109.774		56.3028		29.5043		14.8377		7.45829		4.02197
34.12	714.919		610.381		478.869		332.536		204.008		109.776		56.3051		29.5096		14.8443		7.46268		4.0209
34.22	714.924		610.387		478.864		332.539		204.007		109.782		56.3117		29.5104		14.8512		7.46265		4.02991
34.32	714.918		610.381		478.856		332.534		204.004		109.775		56.2997		29.5021		14.8462		7.45584		4.0213
34.42	714.933		610.385		478.863		332.544		204.014		109.786		56.312		29.509		14.8517		7.46244		4.02624
34.52	714.931		610.381		478.859		332.539		204.011		109.78		56.3096		29.5035		14.8443		7.45682		4.02142
34.62	714.921		610.37		478.852		332.534		204.006		109.772		56.3049		29.4948		14.8375		7.44925		4.01758
34.72	714.931		610.383		478.857		332.539		204.013		109.783		56.3062		29.5018		14.8483		7.45786		4.02298
34.82	714.924		610.378		478.857		332.54		204.005		109.774		56.303		29.5006		14.8427		7.4574		4.0209
34.92	714.933		610.374		478.853		332.539		204.002		109.782		56.3097		29.4987		14.8445		7.45828		4.0217
35.02	714.928		610.375		478.853		332.539		204.004		109.783		56.302		29.4974		14.8438		7.45847		4.01917
35.12	714.928		610.379		478.857		332.543		204.006		109.784		56.3007		29.5026		14.8477		7.45587		4.02451
35.22	714.926		610.376		478.856		332.543		204.005		109.782		56.3029		29.5044		14.8468		7.45035		4.01962
35.32	714.923		610.379		478.856		332.546		204.006		109.789		56.303		29.5065		14.8501		7.44876		4.01861
35.42	714.922		610.376		478.855		332.541		204.002		109.786		56.3034		29.5041		14.8484		7.44995		4.01959
35.52	714.927		610.378		478.859		332.55		204.006		109.795		56.2981		29.506		14.8507		7.45737		4.01733
35.62	714.926		610.38		478.856		332.552		204.009		109.789		56.2984		29.5057		14.855		7.4581		4.01794
35.72	714.921		610.371		478.854		332.547		204.004		109.787		56.2987		29.5025		14.8545		7.46042		4.01572
35.82	714.924		610.376		478.864		332.558		204.006		109.789		56.3033		29.5095		14.8583		7.46075		4.0231
35.92	714.926		610.376		478.862		332.562		204.012		109.793		56.3058		29.5106		14.8578		7.46561		4.02429
36.02	714.929		610.378		478.864		332.565		204.009		109.795		56.3058		29.5136		14.864		7.46164		4.02332
36.12	714.935		610.378		478.861		332.56		204.01		109.797		56.3032		29.514		14.861		7.45975		4.03223
36.22	714.934		610.372		478.858		332.56		204.01		109.795		56.3024		29.5164		14.8634		7.46063		4.02484
36.32	714.933		610.374		478.859		332.56		204.01		109.8		56.3033		29.5122		14.8674		7.46173		4.03092
36.42	714.936		610.375		478.865		332.564		204.017		109.806		56.3069		29.5136		14.8681		7.46777		4.0279
36.52	714.935		610.376		478.865		332.558		204.02		109.803		56.3079		29.5174		14.8647		7.46759		4.0318
36.62	714.943		610.379		478.868		332.565		204.029		109.81		56.3094		29.5211		14.8721		7.47452		4.03784
36.72	714.949		610.38		478.869		332.565		204.024		109.812		56.3111		29.5263		14.8694		7.47214		4.03381
36.82	714.943		610.384		478.873		332.57		204.031		109.816		56.3126		29.5282		14.876		7.47678		4.03519
36.92	714.949		610.384		478.874		332.569		204.035		109.824		56.3109		29.531		14.878		7.4769		4.03912
37.02	714.952		610.385		478.87		332.567		204.037		109.829		56.3156		29.5307		14.884		7.47208		4.0369
37.12	714.948		610.386		478.867		332.563		204.038		109.825		56.3113		29.5247		14.8718		7.47012		4.03088
37.22	714.952		610.395		478.872		332.568		204.049		109.832		56.3128		29.528		14.8821		7.47302		4.03418
37.32	714.954		610.389		478.872		332.569		204.05		109.83		56.3089		29.5298		14.8765		7.47272		4.03201
37.42	714.954		610.39		478.87		332.57		204.056		109.832		56.3064		29.5277		14.8798		7.46927		4.02896
37.52	714.955		610.389		478.872		332.571		204.063		109.828		56.3104		29.5331		14.8775		7.47443		4.03622
37.62	714.949		610.39		478.869		332.565		204.064		109.826		56.3063		29.5302		14.8722		7.47174		4.03009
37.72	714.956		610.389		478.871		332.563		204.017		109.825		56.3082		29.5327		14.8722		7.47152		4.03201
37.82	714.963		610.397		478.875		332.571		203.799		109.833		56.3115		29.5335		14.8805		7.48011		4.03717
37.92	714.956		610.388		478.873		332.563		203.617		109.826		56.3097		29.5334		14.8743		7.47528		4.03207
38.02	714.954		610.381		478.868		332.555		203.597		109.816		56.3049		29.5311		14.867		7.47174		4.03153
38.12	714.957		610.389		478.877		332.565		203.617		109.826		56.312		29.5384		14.8827		7.48148		4.03888
38.22	714.943		610.38		478.87		332.557		203.702		109.821		56.3106		29.5339		14.871		7.474		4.03613
38.32	714.945		610.385		478.867		332.557		203.793		109.827		56.3178		29.5371		14.8737		7.47757		4.0386
38.42	714.948		610.386		478.866		332.557		203.935		109.83		56.3158		29.5356		14.8747		7.47925		4.03641
38.52	714.948		610.383		478.866		332.557		204.04		109.82		56.3154		29.5335		14.8735		7.4765		4.03803
38.62	714.955		610.387		478.87		332.556		204.078		109.827		56.3169		29.5413		14.8744		7.48141		4.03796
38.72	714.958		610.391		478.876		332.563		204.095		109.827		56.325		29.55		14.8823		7.48679		4.04038
38.82	714.96		610.387		478.87		332.559		204.099		109.826		56.3214		29.5435		14.8749		7.48218		4.04227
38.92	714.957		610.385		478.868		332.558		204.107		109.827		56.3237		29.5426		14.8775		7.48684		4.04007
39.02	714.955		610.387		478.868		332.555		204.111		109.824		56.3212		29.5464		14.8795		7.48547		4.03906
39.12	714.958		610.392		478.87		332.559		204.118		109.826		56.3275		29.5439		14.8809		7.48614		4.04394
39.22	714.966		610.397		478.877		332.562		204.129		109.826		56.332		29.5485		14.8845		7.49295		4.04883
39.32	714.965		610.397		478.879		332.562		204.135		109.827		56.3375		29.5521		14.8869		7.49728		4.04938
39.42	714.966		610.395		478.873		332.563		204.131		109.832		56.3397		29.5519		14.8945		7.49808		4.04822
39.52	714.966		610.396		478.878		332.569		204.137		109.829		56.3439		29.5504		14.8948		7.5026		4.05054
39.62	714.964		610.395		478.874		332.57		204.135		109.829		56.3462		29.5502		14.8903		7.49963		4.05481
39.72	714.964		610.4		478.88		332.567		204.141		109.831		56.3442		29.5566		14.8882		7.49588		4.05145
39.82	714.971		610.404		478.882		332.574		204.148		109.832		56.3531		29.5595		14.8936		7.49878		4.05453
39.92	714.972		610.403		478.886		332.573		204.149		109.835		56.3488		29.5631		14.8951		7.49927		4.05392
40.02	714.973		610.41		478.887		332.576		204.159		109.843		56.3569		29.5692		14.8926		7.50608		4.0571
40.12	714.976		610.409		478.887		332.577		204.157		109.841		56.3523		29.5692		14.8948		7.50128		4.05478
40.22	714.973		610.405		478.888		332.58		204.153		109.842		56.3558		29.566		14.8954		7.50274		4.05374
40.32	714.973		610.408		478.889		332.58		204.155		109.844		56.3603		29.5665		14.8965		7.50357		4.05591
40.42	714.98		610.413		478.896		332.586		204.158		109.85		56.3721		29.5724		14.901		7.51013		4.05789
40.52	714.977		610.411		478.895		332.585		204.156		109.847		56.3628		29.5706		14.8969		7.50833		4.05637
40.62	714.982		610.41		478.894		332.587		204.159		109.853		56.3685		29.5711		14.9014		7.51978		4.05783
40.72	714.979		610.41		478.889		332.586		204.156		109.85		56.3686		29.5729		14.9025		7.51712		4.05292
40.82	714.982		610.409		478.885		332.586		204.158		109.845		56.3694		29.5702		14.9004		7.51868		4.05249
40.92	714.991		610.413		478.888		332.589		204.166		109.853		56.3774		29.5719		14.9022		7.52471		4.05743
41.02	714.985		610.407		478.885		332.582		204.158		109.851		56.3802		29.5709		14.8995		7.51731		4.05542
41.12	714.987		610.413		478.885		332.587		204.162		109.851		56.3804		29.5726		14.897		7.5206		4.05701
41.22	714.986		610.408		478.882		332.579		204.16		109.848		56.3818		29.5742		14.8966		7.51727		4.05008
41.32	714.99		610.417		478.885		332.584		204.166		109.852		56.3829		29.5765		14.9037		7.51797		4.05881
41.42	714.994		610.42		478.89		332.589		204.169		109.859		56.3899		29.5755		14.907		7.51996		4.05643
41.52	714.995		610.417		478.888		332.59		204.166		109.86		56.3897		29.573		14.9063		7.52057		4.05829
41.62	714.994		610.416		478.887		332.591		204.161		109.858		56.3869		29.5721		14.9043		7.51495		4.04703
41.72	715.001		610.42		478.893		332.594		204.164		109.869		56.3961		29.5805		14.9098		7.52051		4.05698
41.82	714.999		610.415		478.888		332.589		204.164		109.864		56.3858		29.5726		14.9052		7.51306		4.05206
41.92	715.004		610.419		478.893		332.593		204.174		109.867		56.3925		29.5768		14.9087		7.51834		4.061
42.02	715.005		610.418		478.893		332.594		204.176		109.867		56.3939		29.5764		14.9077		7.51187		4.06201
42.12	715.002		610.421		478.892		332.592		204.179		109.866		56.394		29.58		14.9105		7.50772		4.05924
42.22	715.005		610.422		478.893		332.593		204.18		109.869		56.3947		29.5818		14.9094		7.5145		4.06479
42.32	715.006		610.419		478.89		332.59		204.173		109.863		56.3989		29.5708		14.9089		7.51035		4.05774
42.42	715.003		610.42		478.888		332.591		204.172		109.86		56.3973		29.5702		14.9039		7.51172		4.05576
42.52	714.991		610.412		478.877		332.582		204.164		109.851		56.3881		29.5632		14.8992		7.50464		4.04809
42.62	714.999		610.41		478.884		332.581		204.171		109.852		56.3921		29.5598		14.9042		7.51044		4.05157
42.72	714.995		610.413		478.884		332.583		204.172		109.855		56.3949		29.5597		14.9046		7.50806		4.05445
42.82	714.994		610.407		478.88		332.577		204.165		109.857		56.389		29.5536		14.8988		7.5029		4.04804
42.92	714.997		610.41		478.886		332.586		204.171		109.862		56.3966		29.5628		14.9014		7.50799		4.05173
43.02	714.993		610.403		478.883		332.582		204.167		109.85		56.3937		29.5589		14.8943		7.49692		4.0492
43.12	715		610.41		478.878		332.583		204.171		109.85		56.3882		29.5601		14.8942		7.4957		4.05173
43.22	715.001		610.403		478.882		332.586		204.166		109.848		56.3892		29.5626		14.8964		7.49332		4.0556
43.32	715.003		610.407		478.886		332.591		204.173		109.854		56.3934		29.565		14.9008		7.49463		4.05298
43.42	715.008		610.409		478.891		332.589		204.175		109.858		56.3958		29.5679		14.8981		7.49316		4.05454
43.52	715.006		610.41		478.89		332.591		204.179		109.855		56.3967		29.5666		14.9017		7.49387		4.05969
43.62	715.011		610.402		478.888		332.587		204.179		109.855		56.3949		29.5646		14.9055		7.49774		4.05243
43.72	715.013		610.408		478.889		332.589		204.183		109.854		56.3965		29.5697		14.9091		7.49686		4.05994
43.82	715.014		610.407		478.892		332.588		204.186		109.859		56.3959		29.5733		14.9068		7.4982		4.0553
43.92	715.019		610.413		478.896		332.593		204.199		109.87		56.4057		29.5781		14.9131		7.50687		4.06741
44.02	715.018		610.402		478.892		332.587		204.19		109.864		56.4021		29.5713		14.9046		7.49628		4.061
44.12	715.028		610.409		478.894		332.588		204.2		109.872		56.4034		29.5755		14.9131		7.50864		4.07339
44.22	715.029		610.406		478.899		332.588		204.197		109.875		56.3967		29.5762		14.9165		7.50833		4.0741
44.32	715.029		610.404		478.895		332.588		204.195		109.873		56.4032		29.5788		14.9183		7.50998		4.07504
44.42	715.021		610.395		478.883		332.573		204.186		109.865		56.3929		29.5755		14.9111		7.50174		4.06674
44.52	715.024		610.4		478.88		332.569		204.181		109.865		56.3913		29.5768		14.9128		7.50351		4.07458
44.62	715.018		610.396		478.883		332.577		204.183		109.863		56.3912		29.5765		14.9107		7.50159		4.07394
44.72	715.023		610.393		478.88		332.566		204.177		109.859		56.395		29.5758		14.9141		7.50656		4.07935
44.82	715.017		610.39		478.88		332.566		204.175		109.858		56.3935		29.5763		14.9122		7.49988		4.07178
44.92	715.013		610.383		478.88		332.557		204.169		109.858		56.3912		29.5712		14.9081		7.49521		4.07199
45.02	715.009		610.377		478.876		332.548		204.166		109.856		56.3902		29.5719		14.9095		7.49924		4.07068
45.12	715.006		610.367		478.875		332.534		204.161		109.844		56.3838		29.569		14.9108		7.48789		4.06488
45.22	714.999		610.36		478.865		332.522		204.151		109.839		56.3774		29.5727		14.9103		7.48853		4.06137
45.32	714.991		610.352		478.858		332.511		204.143		109.834		56.3704		29.5661		14.9037		7.48972		4.06299
45.42	714.989		610.344		478.844		332.498		204.135		109.823		56.3626		29.568		14.9014		7.49008		4.0654
45.52	714.986		610.334		478.836		332.49		204.129		109.825		56.3626		29.5719		14.9061		7.49308		4.06518
45.62	714.977		610.33		478.827		332.489		204.125		109.821		56.3598		29.5745		14.9115		7.49576		4.06793
45.72	714.971		610.318		478.815		332.473		204.109		109.817		56.3602		29.5717		14.9092		7.49463		4.073
45.82	714.96		610.312		478.801		332.457		204.101		109.809		56.3602		29.5713		14.9123		7.49326		4.07431
45.92	714.951		610.297		478.777		332.44		204.087		109.8		56.3544		29.5675		14.9102		7.48932		4.0777
46.02	714.937		610.28		478.761		332.43		204.08		109.793		56.3593		29.5652		14.9136		7.49252		4.07773
46.12	714.922		610.264		478.739		332.404		204.069		109.79		56.3541		29.5563		14.9115		7.49228		4.07297
46.22	714.911		610.242		478.724		332.39		204.052		109.783		56.3501		29.5586		14.909		7.49076		4.07538
46.32	714.899		610.227		478.708		332.372		204.042		109.775		56.346		29.5576		14.9095		7.48963		4.07507
46.42	714.885		610.21		478.695		332.357		204.026		109.771		56.3421		29.5577		14.9049		7.4866		4.07959
46.52	714.872		610.203		478.681		332.346		204.011		109.764		56.3488		29.5588		14.9141		7.49484		4.08627
46.62	714.852		610.181		478.654		332.324		203.994		109.752		56.3393		29.5549		14.9064		7.48837		4.0777
46.72	714.831		610.157		478.626		332.3		203.977		109.735		56.3281		29.5466		14.9086		7.48327		4.07349
46.82	714.815		610.14		478.613		332.278		203.97		109.729		56.3265		29.5413		14.9		7.48639		4.07355
46.92	714.805		610.13		478.602		332.274		203.962		109.728		56.3336		29.5581		14.9096		7.49167		4.08692
47.02	714.784		610.104		478.58		332.249		203.934		109.713		56.3254		29.548		14.9017		7.48721		4.07648
47.12	714.758		610.086		478.553		332.216		203.915		109.699		56.3145		29.5432		14.8943		7.48282		4.07153
47.22	714.742		610.069		478.536		332.202		203.9		109.692		56.3152		29.5433		14.8961		7.48261		4.07709
47.32	714.722		610.044		478.514		332.185		203.877		109.68		56.3109		29.535		14.8893		7.47952		4.07092
47.42	714.708		610.027		478.493		332.167		203.867		109.671		56.3101		29.5422		14.8893		7.47788		4.07214
47.52	714.691		610.009		478.474		332.153		203.853		109.656		56.3078		29.5398		14.8888		7.47602		4.06891
47.62	714.668		609.997		478.456		332.133		203.834		109.646		56.2972		29.5306		14.8959		7.48035		4.07468
47.72	714.651		609.974		478.439		332.112		203.814		109.633		56.285		29.5228		14.8942		7.47619		4.06668
47.82	714.63		609.965		478.416		332.092		203.799		109.621		56.2863		29.523		14.9014		7.47556		4.065
47.92	714.612		609.955		478.405		332.077		203.785		109.616		56.2855		29.5241		14.902		7.47873		4.06266
48.02	714.592		609.933		478.389		332.062		203.78		109.612		56.2792		29.5254		14.9039		7.47418		4.0716
48.12	714.574		609.914		478.36		332.045		203.768		109.596		56.2724		29.524		14.9038		7.47614		4.06845
48.22	714.559		609.894		478.344		332.019		203.75		109.585		56.2632		29.5225		14.9073		7.47455		4.06137
48.32	714.544		609.878		478.328		331.999		203.737		109.579		56.2611		29.5193		14.907		7.47205		4.06305
48.42	714.535		609.855		478.307		331.983		203.724		109.572		56.2547		29.5109		14.9049		7.47141		4.05954
48.52	714.523		609.741		478.296		331.97		203.715		109.559		56.2538		29.5123		14.9081		7.47165		4.05911
48.62	714.505		609.45		478.252		331.957		203.703		109.55		56.2441		29.5104		14.9058		7.47296		4.05951
48.72	714.489		608.971		478.088		331.945		203.696		109.542		56.2451		29.5098		14.9078		7.47727		4.06445
48.82	714.478		608.362		477.105		331.932		203.677		109.526		56.2375		29.51		14.9015		7.47		4.06528
48.92	714.465		607.645		475.458		331.919		203.669		109.52		56.2402		29.5053		14.9015		7.47391		4.06414
49.02	714.446		607.044		474.598		331.905		203.655		109.513		56.2385		29.5013		14.9028		7.47208		4.06329
49.12	714.433		606.592		473.762		331.894		203.644		109.505		56.2308		29.4949		14.8932		7.47192		4.06494
49.22	714.423		606.307		473.332		331.885		203.639		109.496		56.2321		29.4913		14.8945		7.4682		4.06454
49.32	714.41		606.147		472.873		331.868		203.624		109.486		56.2218		29.4907		14.8911		7.47156		4.06531
49.42	714.393		605.837		472.354		331.86		203.608		109.478		56.219		29.4829		14.8863		7.46603		4.06012
49.52	714.393		605.581		472.546		331.853		203.6		109.477		56.2247		29.4851		14.8905		7.4653		4.06579
49.62	714.379		605.386		472.765		331.837		203.59		109.47		56.2161		29.4816		14.8857		7.4574		4.06567
49.72	714.371		605.302		473.16		331.83		203.581		109.464		56.2173		29.4845		14.8918		7.45911		4.06475
49.82	714.37		605.227		473.64		331.828		203.581		109.463		56.2165		29.4822		14.8962		7.465		4.0676
49.92	714.357		605.173		474.483		331.817		203.572		109.459		56.2138		29.4783		14.895		7.46274		4.07013
50.02	714.344		605.119		475.69		331.803		203.561		109.449		56.2015		29.4688		14.8898		7.45926		4.06595
50.12	714.342		605.079		477.108		331.788		203.55		109.44		56.1994		29.4683		14.8867		7.45673		4.06485
50.22	714.333		605.014		478.215		331.78		203.546		109.436		56.2009		29.4658		14.889		7.45911		4.06314
50.32	714.327		604.826		478.219		331.778		203.544		109.44		56.2		29.4743		14.894		7.46286		4.06601
50.42	714.327		604.707		478.216		331.77		203.532		109.437		56.1993		29.4727		14.9001		7.46716		4.07208
50.52	714.319		604.736		478.25		331.77		203.531		109.439		56.2015		29.4775		14.9029		7.47717		4.07336
50.62	714.312		604.754		478.281		331.762		203.524		109.432		56.1939		29.4724		14.9014		7.46832		4.06723
50.72	714.315		604.77		478.342		331.76		203.522		109.436		56.1991		29.4786		14.9051		7.47058		4.07547
50.82	714.311		604.79		478.627		331.755		203.514		109.427		56.1957		29.475		14.905		7.47031		4.07327
50.92	714.298		604.816		479.171		331.742		203.515		109.421		56.1857		29.4657		14.9057		7.46307		4.06488
51.02	714.295		604.809		480.046		331.736		203.509		109.418		56.1881		29.4661		14.9001		7.46319		4.07038
51.12	714.286		604.658		480.68		331.737		203.511		109.417		56.1887		29.464		14.9016		7.46951		4.07275
51.22	714.283		604.612		481.072		331.734		203.501		109.408		56.1817		29.4666		14.9022		7.46884		4.07049
51.32	714.281		604.539		481.419		331.73		203.5		109.419		56.1839		29.4587		14.8986		7.46863		4.07566
51.42	714.28		604.464		481.828		331.724		203.496		109.421		56.1844		29.4563		14.9014		7.47086		4.07226
51.52	714.274		604.45		482.3		331.719		203.495		109.414		56.178		29.4548		14.8977		7.46908		4.06906
51.62	714.267		604.474		482.731		331.721		203.492		109.408		56.1763		29.4538		14.895		7.45606		4.06051
51.72	714.263		604.484		483.178		331.721		203.491		109.411		56.1744		29.4548		14.9025		7.45895		4.06384
51.82	714.256		604.522		483.6		331.719		203.485		109.409		56.1741		29.4551		14.9002		7.45883		4.06646
51.92	714.254		604.553		484.014		331.717		203.493		109.399		56.1714		29.4513		14.9033		7.46161		4.06796
52.02	714.244		604.602		484.433		331.714		203.489		109.403		56.1728		29.449		14.9032		7.46106		4.06909
52.12	714.245		604.716		484.83		331.712		203.492		109.399		56.1745		29.4459		14.9032		7.46127		4.0647
52.22	714.243		604.845		485.184		331.709		203.486		109.398		56.1798		29.4466		14.8997		7.45642		4.06482
52.32	714.244		604.938		485.377		331.709		203.481		109.395		56.1711		29.4433		14.8928		7.45233		4.05481
52.42	714.235		605.05		485.67		331.714		203.487		109.394		56.1687		29.451		14.891		7.45471		4.05981
52.52	714.236		605.134		485.808		331.711		203.488		109.395		56.1668		29.4463		14.8899		7.45144		4.05621
52.62	714.24		605.231		485.883		331.711		203.488		109.395		56.1703		29.4487		14.8902		7.45215		4.05539
52.72	714.244		605.318		486.014		331.714		203.5		109.39		56.1688		29.4497		14.8883		7.45117		4.0527
52.82	714.239		605.41		486.319		331.707		203.499		109.393		56.1643		29.4426		14.8844		7.44904		4.05038
52.92	714.247		605.534		486.387		331.713		203.503		109.394		56.1641		29.4459		14.8828		7.4476		4.04706
53.02	714.253		605.723		486.318		331.718		203.512		109.395		56.1692		29.446		14.8856		7.44705		4.05356
53.12	714.252		605.942		486.395		331.716		203.51		109.398		56.1653		29.4439		14.8801		7.44461		4.04678
53.22	714.235		606.189		486.411		331.721		203.513		109.4		56.1636		29.4427		14.8829		7.43963		4.04688
53.32	714.074		606.502		486.014		331.723		203.516		109.396		56.1613		29.4434		14.8842		7.43839		4.04633
53.42	713.566		606.882		485.276		331.732		203.522		109.395		56.1663		29.4465		14.8791		7.43948		4.04605
53.52	713.416		607.163		484.387		331.735		203.525		109.399		56.1659		29.4459		14.8828		7.44177		4.05164
53.62	713.943		607.558		483.155		331.733		203.525		109.394		56.1634		29.4439		14.8814		7.44058		4.0466
53.72	714.48		608.323		481.347		331.735		203.533		109.397		56.1614		29.4428		14.8826		7.44354		4.04556
53.82	715.143		609.212		479.081		331.736		203.53		109.399		56.1634		29.44		14.8802		7.44092		4.04742
53.92	715.235		609.655		478.072		331.739		203.538		109.401		56.1649		29.4378		14.8843		7.43848		4.05237
54.02	715.179		609.745		477.959		331.734		203.536		109.395		56.1559		29.4311		14.8722		7.4336		4.04602
54.12	715.135		609.769		477.966		331.747		203.538		109.403		56.1619		29.4378		14.8781		7.43643		4.05023
54.22	715.247		609.794		478.048		331.747		203.54		109.401		56.1649		29.4381		14.8805		7.43689		4.05166
54.32	715.229		609.804		478.131		331.747		203.548		109.397		56.1633		29.4356		14.8753		7.43491		4.04428
54.42	715.096		609.826		478.172		331.753		203.547		109.397		56.1645		29.4359		14.8769		7.43131		4.04736
54.52	715.165		609.828		478.178		331.76		203.55		109.399		56.1675		29.4333		14.8816		7.43839		4.05069
54.62	714.827		609.832		478.174		331.764		203.549		109.395		56.1611		29.4275		14.8728		7.43158		4.04587
54.72	714.268		609.835		478.17		331.762		203.545		109.391		56.1593		29.4202		14.8741		7.42572		4.03751
54.82	714.258		609.838		478.166		331.761		203.548		109.397		56.1598		29.425		14.8717		7.42401		4.03329
54.92	714.216		609.843		478.171		331.762		203.552		109.398		56.158		29.4212		14.8704		7.42255		4.03195
55.02	714.259		609.844		478.173		331.761		203.551		109.397		56.1579		29.4201		14.8702		7.42072		4.03275
55.12	714.257		609.847		478.173		331.762		203.55		109.392		56.1579		29.4146		14.867		7.41141		4.02893
55.22	714.254		609.847		478.182		331.764		203.557		109.393		56.1583		29.4111		14.8662		7.41183		4.02533
55.32	714.253		609.849		478.18		331.766		203.559		109.391		56.1569		29.4106		14.8639		7.41186		4.02887
55.42	714.264		609.848		478.183		331.769		203.561		109.39		56.1565		29.412		14.8638		7.4147		4.03363
55.52	714.275		609.855		478.195		331.777		203.566		109.399		56.1645		29.4197		14.8758		7.42212		4.03522
55.62	714.272		609.857		478.198		331.783		203.571		109.394		56.1645		29.4159		14.8728		7.42407		4.03698
55.72	714.27		609.856		478.203		331.786		203.576		109.397		56.1617		29.4145		14.8724		7.41937		4.035
55.82	714.268		609.861		478.206		331.784		203.569		109.392		56.1559		29.4162		14.8658		7.41892		4.03464
55.92	714.266		609.856		478.207		331.789		203.571		109.387		56.1547		29.4119		14.8651		7.41681		4.03552
56.02	714.276		609.69		478.207		331.797		203.573		109.388		56.1568		29.4111		14.8641		7.418		4.0354
56.12	714.286		609.55		478.214		331.802		203.583		109.391		56.1658		29.4184		14.8695		7.42426		4.03973
56.22	714.289		609.582		478.211		331.802		203.586		109.387		56.1664		29.4157		14.8717		7.41718		4.03986
56.32	714.294		609.662		478.209		331.811		203.585		109.387		56.1646		29.4138		14.8648		7.41712		4.03821
56.42	714.3		609.798		478.208		331.827		203.589		109.395		56.1679		29.4185		14.8736		7.42197		4.04538
56.52	714.306		609.918		478.219		331.836		203.591		109.398		56.1734		29.4175		14.8734		7.42011		4.04437
56.62	714.312		609.888		478.222		331.843		203.596		109.398		56.1696		29.4252		14.8765		7.42386		4.04437
56.72	714.306		609.913		478.22		331.842		203.593		109.396		56.1693		29.4167		14.8697		7.41608		4.03976
56.82	714.313		609.925		478.215		331.855		203.599		109.399		56.1756		29.4204		14.8759		7.4216		4.04202
56.92	714.312		609.923		478.214		331.873		203.597		109.398		56.1743		29.4161		14.8758		7.41757		4.0416
57.02	714.315		609.924		478.207		331.877		203.6		109.395		56.1689		29.4099		14.8807		7.41772		4.04211
57.12	714.314		609.923		478.192		331.794		203.6		109.392		56.1642		29.4017		14.8751		7.41278		4.03857
57.22	714.318		609.933		478.192		331.44		203.6		109.398		56.1652		29.4058		14.8757		7.4133		4.03793
57.32	714.322		609.931		478.195		331.251		203.6		109.397		56.1659		29.3984		14.8672		7.40949		4.03961
57.42	714.324		609.941		478.202		331.252		203.612		109.401		56.1716		29.4036		14.8743		7.41867		4.05087
57.52	714.332		609.933		478.214		331.332		203.617		109.407		56.176		29.4043		14.8814		7.42334		4.05389
57.62	714.338		609.935		478.231		331.543		203.623		109.407		56.1784		29.4084		14.8813		7.42282		4.04855
57.72	714.351		609.933		478.264		331.889		203.624		109.412		56.1856		29.4124		14.8848		7.42352		4.05054
57.82	714.354		609.938		478.289		331.908		203.625		109.415		56.1851		29.4092		14.8913		7.42123		4.05567
57.92	714.354		609.935		478.292		331.888		203.621		109.408		56.1788		29.41		14.8863		7.4212		4.05527
58.02	714.36		609.94		478.299		331.893		203.616		109.409		56.1843		29.4264		14.8938		7.42694		4.0632
58.12	714.365		609.936		478.297		331.911		203.612		109.411		56.1901		29.4331		14.8964		7.44034		4.06696
58.22	714.356		609.941		478.281		331.889		203.607		109.408		56.1939		29.4344		14.8982		7.44287		4.08188
58.32	714.359		609.927		478.27		331.865		203.611		109.416		56.2009		29.4505		14.9083		7.44504		4.08178
58.42	714.364		609.931		478.269		331.872		203.613		109.43		56.206		29.4608		14.9201		7.45468		4.09051
58.52	714.337		609.906		478.25		331.852		203.59		109.41		56.1991		29.4588		14.9167		7.45154		4.08371
58.62	714.329		609.903		478.239		331.853		203.596		109.421		56.2152		29.4713		14.932		7.44943		4.10132
58.72	714.313		609.888		478.217		331.834		203.58		109.414		56.2109		29.4692		14.9273		7.43881		4.10226
58.82	714.292		609.866		478.209		331.817		203.559		109.411		56.2148		29.4715		14.9275		7.43756		4.09943
58.92	714.28		609.844		478.187		331.798		203.536		109.412		56.2053		29.4737		14.9488		7.45401		4.10657
59.02	714.269		609.828		478.17		331.787		203.538		109.408		56.2169		29.4828		14.9548		7.46704		4.11468
59.12	714.259		609.834		478.171		331.771		203.531		109.394		56.215		29.4847		14.9446		7.45749		4.12222
59.22	714.249		609.819		478.167		331.76		203.507		109.37		56.2093		29.4844		14.9388		7.44788		4.1315
59.32	714.264		609.784		478.166		331.717		203.481		109.369		56.2206		29.481		14.9551		7.46658		4.11703
59.42	714.292		609.774		478.134		331.717		203.448		109.397		56.2312		29.4668		14.9833		7.52224		4.10769
59.52	714.366		609.836		478.156		331.708		203.438		109.45		56.2978		29.4918		15.0268		7.60519		4.12774
59.62	714.328		609.888		478.157		331.631		203.426		109.311		56.2302		29.4733		14.9338		7.41458		4.06555
59.72	714.268		609.891		478.077		331.606		203.397		109.286		56.145		29.4484		14.9545		7.47225		4.02457
59.82	712.819		609.991		478.898		332.039		204.77		109.975		56.815		30.3669		15.32		8.08736		5.21889
59.92	699.227		604.505		477.796		330.493		208.373		110.302		58.4612		32.5844		16.1745		9.12113		9.45877
60.02	666.589		580.593		461.591		319.461		203.26		105.161		56.3935		30.8754		15.4506		7.89063		11.5316
60.12	629.404		543.034		430.559		295.795		182.365		94.8378		49.4852		24.0599		13.3674		5.60678		6.67184
60.22	608.275		513.995		399.51		269.077		162.512		84.9139		43.2799		20.2564		11.6576		5.29462		3.13723
60.32	594.748		491.458		371.011		243.06		148.272		75.7292		38.4044		18.9264		9.97986		5.2338		2.16196
60.42	574.738		463.793		340.13		216.641		133.298		66.6671		33.5353		17.2017		8.47482		4.68202		1.84784
60.52	543.504		427.913		305.658		189.895		116.835		57.8677		28.8791		14.9965		7.25016		3.96564		1.74747
60.62	501.745		385.554		268.809		163.418		100.05		49.0735		24.4509		12.6766		6.24357		3.27679		1.58389
60.72	451.839		339.786		231.736		138.204		84.1631		41.0225		20.313		10.4002		5.28085		2.60162		1.45145
60.82	397.396		293.354		195.793		114.874		69.8445		33.7099		16.6734		8.57401		4.40192		2.18809		1.25452
60.92	341.634		248.397		162.48		94.0474		57.3404		27.4812		13.6356		6.92352		3.57614		1.86614		1.15371
61.02	288.067		206.405		132.773		76.0058		46.3221		22.1719		10.9902		5.49113		2.77472		1.45731		0.839452
61.12	239.799		169.1		107.467		61.1738		37.4833		17.9216		8.97287		4.39844		2.17859		1.11169		0.690857
61.22	197.995		137.166		86.5479		49.254		30.2997		14.6812		7.38837		3.6207		1.89465		0.955592		0.650022
61.32	162.239		110.674		69.3003		39.573		24.6024		11.9259		6.10303		3.00906		1.54361		0.722537		0.454834
61.42	132.485		89.2562		55.6166		32.0975		20.0957		9.85042		5.06205		2.55366		1.30832		0.608433		0.453591
61.52	107.932		72.1215		44.7897		26.2886		16.6334		8.25865		4.39147		2.18334		1.21966		0.645351		0.422052
61.62	88.0131		58.2332		36.1544		21.7278		13.9141		6.9845		3.76627		1.89255		1.00711		0.47751		0.284546
61.72	72.0479		47.3916		29.7575		18.232		11.8267		6.09882		3.3764		1.68231		0.88745		0.34961		0.265259
61.82	59.6849		38.8686		24.756		15.6132		10.3113		5.37643		2.94986		1.50922		0.751099		0.292602		0.257049
61.92	49.8995		32.343		21.0102		13.5805		9.08078		4.84888		2.70358		1.40354		0.708833		0.238466		0.223451
62.02	42.1789		27.26		18.172		12.0205		8.27942		4.52182		2.51676		1.29883		0.678743		0.216463		0.198947
62.12	36.1501		23.4307		15.8564		10.8592		7.65936		4.21994		2.41208		1.2326		0.640379		0.223143		0.222869
62.22	31.3596		20.4504		14.1894		10		7.05911		4.02069		2.2821		1.14798		0.596527		0.231201		0.216736
62.32	27.6227		18.0424		12.9806		9.33188		6.69086		3.82846		2.1994		1.08685		0.588806		0.224823		0.192444
62.42	24.5518		16.3122		11.8926		8.8536		6.42114		3.70209		2.14017		1.09357		0.583679		0.218384		0.179016
62.52	22.1778		14.8646		11.1463		8.48697		6.15546		3.57788		2.07358		1.07019		0.573975		0.205964		0.181672
62.62	20.2941		13.7429		10.4674		8.10974		5.9516		3.48172		2.03628		1.04517		0.578948		0.216186		0.182312
62.72	18.7578		12.7456		9.90146		7.82965		5.76599		3.39145		1.99384		1.02625		0.566376		0.211486		0.184234
62.82	17.4482		11.984		9.54744		7.55816		5.61432		3.33335		1.96256		1.02771		0.550476		0.216064		0.179199
62.92	16.4703		11.448		9.18314		7.36981		5.49323		3.26123		1.92145		1.01099		0.546509		0.208619		0.178071
63.02	15.6003		10.9339		8.90009		7.24918		5.39908		3.2186		1.90997		1.009		0.55014		0.218292		0.189026
63.12	14.9081		10.4983		8.6514		7.11407		5.3125		3.17883		1.87979		0.983155		0.540161		0.203308		0.189239
63.22	14.2436		10.0994		8.43537		6.98712		5.2218		3.12912		1.86523		0.967834		0.538971		0.201263		0.201324
63.32	13.7544		9.76033		8.25174		6.85788		5.14752		3.0856		1.85248		0.967253		0.547363		0.202149		0.206726
63.42	13.2869		9.49096		8.11239		6.75791		5.06006		3.04166		1.83209		0.962494		0.541931		0.198761		0.215545
63.52	12.8546		9.22115		7.94724		6.64731		4.99902		2.99021		1.8038		0.936647		0.528137		0.205383		0.212555
63.62	12.4744		9.02005		7.80105		6.55771		4.93176		2.95486		1.79089		0.924317		0.520843		0.198883		0.218567
63.72	12.1654		8.82633		7.68652		6.47748		4.86307		2.92374		1.77054		0.909394		0.519897		0.20523		0.215057
63.82	11.8796		8.654		7.56241		6.36966		4.7952		2.8786		1.74582		0.899659		0.509064		0.199157		0.212616
63.92	11.6077		8.473		7.43985		6.26242		4.72531		2.82773		1.71695		0.875977		0.488281		0.18686		0.200837
64.02	11.3381		8.31357		7.32782		6.16584		4.67706		2.79135		1.70315		0.862914		0.473724		0.17807		0.199036
64.12	11.1172		8.15123		7.20654		6.09079		4.62277		2.75824		1.67829		0.852112		0.467896		0.184173		0.191864
64.22	10.9009		7.98673		7.11197		6.00946		4.57611		2.72601		1.66217		0.849427		0.461365		0.18631		0.192352
64.32	10.6942		7.87177		7.02109		5.94586		4.53226		2.69147		1.6373		0.842468		0.454041		0.184601		0.184845
64.42	10.4961		7.76384		6.93094		5.87167		4.48813		2.66055		1.61859		0.840668		0.447449		0.180298		0.183106
64.52	10.3169		7.65878		6.84366		5.81033		4.45526		2.62793		1.60037		0.831086		0.443878		0.173248		0.183075
64.62	10.1147		7.57141		6.75635		5.74188		4.40042		2.59442		1.57987		0.815155		0.434723		0.170441		0.165375
64.72	9.95005		7.47476		6.68155		5.68094		4.35562		2.56714		1.56537		0.809998		0.433655		0.169311		0.167938
64.82	9.80788		7.36731		6.59399		5.61856		4.31659		2.53671		1.54577		0.80075		0.42041		0.168396		0.157104
64.92	9.64545		7.2742		6.51956		5.55969		4.27912		2.50336		1.52661		0.78418		0.41568		0.165375		0.150848
65.02	9.51153		7.18347		6.44306		5.5163		4.23278		2.4736		1.51147		0.776825		0.407593		0.162262		0.140045
65.12	9.38665		7.09155		6.3721		5.46323		4.19183		2.44184		1.50052		0.766875		0.402801		0.157806		0.142303
65.22	9.25759		6.99857		6.30844		5.41202		4.14358		2.41235		1.47677		0.753235		0.392914		0.156128		0.132568
65.32	9.13969		6.918		6.24118		5.3703		4.1015		2.39429		1.46137		0.7482		0.392731		0.157074		0.127624
65.42	9.02524		6.82331		6.17407		5.30691		4.06134		2.36698		1.444		0.739075		0.38382		0.144989		0.122559
65.52	8.91706		6.7428		6.11957		5.25689		4.02344		2.34802		1.42773		0.730682		0.384369		0.146973		0.117309
65.62	8.82306		6.65134		6.06662		5.20301		3.98126		2.31717		1.41413		0.718445		0.372589		0.138519		0.114288
65.72	8.73157		6.56442		6.00671		5.15027		3.93771		2.2944		1.40076		0.708344		0.369659		0.12912		0.110535
65.82	8.63525		6.49533		5.94983		5.10352		3.89533		2.27017		1.3837		0.699127		0.364075		0.125519		0.106537
65.92	8.54871		6.42819		5.90631		5.0553		3.85351		2.24527		1.36511		0.687011		0.352478		0.120453		0.103882
66.02	8.46933		6.37283		5.84445		5.01398		3.81702		2.23099		1.35113		0.673951		0.350677		0.119415		0.100006
66.12	8.3768		6.31098		5.80188		4.97101		3.78565		2.20929		1.33994		0.671723		0.348053		0.120605		0.100159
66.22	8.31145		6.24514		5.754		4.93701		3.75741		2.19367		1.33099		0.665192		0.347931		0.116638		0.0998841
66.32	8.24637		6.19296		5.70471		4.90121		3.729		2.17331		1.32251		0.65921		0.351929		0.12149		0.107849
66.42	8.16903		6.13989		5.64871		4.84955		3.69208		2.15049		1.30106		0.64502		0.334564		0.10968		0.0970768
66.52	8.09931		6.09229		5.60303		4.801		3.65961		2.13293		1.29077		0.641053		0.330658		0.10965		0.0971071
66.62	8.03736		6.0383		5.54678		4.76709		3.62723		2.11636		1.27661		0.63446		0.330963		0.10849		0.0960388
66.72	7.96693		6.00494		5.51425		4.73758		3.6008		2.09851		1.26727		0.627472		0.329956		0.11084		0.0990905
66.82	7.89401		5.96216		5.47275		4.69623		3.56934		2.07816		1.25729		0.624115		0.325714		0.103058		0.0950624
66.92	7.83333		5.91159		5.42468		4.64566		3.54129		2.06192		1.24387		0.616486		0.323181		0.105438		0.0906069
67.02	7.77633		5.8638		5.38388		4.61612		3.51929		2.04514		1.23151		0.609283		0.322174		0.0994265		0.0884094
67.12	7.71274		5.82205		5.33734		4.57925		3.49374		2.03302		1.21777		0.602661		0.319641		0.101806		0.0864564
67.22	7.65671		5.77438		5.30011		4.54404		3.46179		2.01434		1.20654		0.596131		0.313874		0.0930481		0.0853577
67.32	7.59945		5.73923		5.26746		4.50586		3.44116		2.00757		1.20334		0.598267		0.31546		0.0990899		0.0908509
67.42	7.54372		5.68576		5.22156		4.45575		3.40741		1.98425		1.17535		0.582337		0.305939		0.0928652		0.081482
67.52	7.4909		5.64493		5.17935		4.4173		3.37634		1.96619		1.16129		0.572876		0.302735		0.0864567		0.0833131
67.62	7.4399		5.60269		5.14316		4.38101		3.34662		1.95828		1.15228		0.566406		0.30603		0.080963		0.0792236
67.72	7.38973		5.55563		5.10473		4.34408		3.31982		1.93311		1.14353		0.559448		0.301056		0.0798036		0.078827
67.82	7.34823		5.51227		5.06388		4.3034		3.29254		1.91657		1.12894		0.54953		0.295105		0.0744936		0.0802612
67.92	7.30459		5.47403		5.02811		4.27734		3.26208		1.90683		1.11862		0.539215		0.295288		0.0741576		0.0813598
68.02	7.26255		5.43701		4.98743		4.24246		3.23733		1.88577		1.10901		0.531922		0.286041		0.0665896		0.0809022
68.12	7.22656		5.40357		4.95911		4.20886		3.21414		1.87253		1.10122		0.523621		0.276825		0.0709226		0.0765686
68.22	7.18157		5.35867		4.92432		4.17316		3.18661		1.84921		1.09107		0.513702		0.276764		0.0690002		0.0828248
68.32	7.15144		5.32733		4.89258		4.14206		3.16013		1.84073		1.08212		0.512482		0.273468		0.0674746		0.0859679
68.42	7.11358		5.29028		4.86487		4.10956		3.13367		1.82321		1.06918		0.505097		0.270203		0.0665283		0.0848084
68.52	7.07697		5.25275		4.83026		4.08545		3.11072		1.80692		1.06595		0.497955		0.268829		0.0636902		0.0836793
68.62	7.04		5.21719		4.79563		4.05276		3.09287		1.79226		1.05527		0.489624		0.266052		0.0575256		0.0792847
68.72	7.00279		5.18173		4.75748		4.0213		3.06275		1.77048		1.04178		0.480377		0.261597		0.0517883		0.0776368
68.82	6.95964		5.14645		4.72842		3.99481		3.04273		1.75961		1.03424		0.473847		0.258606		0.047455		0.0763856
68.92	6.91964		5.11646		4.70212		3.96948		3.01987		1.74313		1.02444		0.470673		0.258514		0.0474243		0.0710452
69.02	6.89341		5.08511		4.6723		3.94647		2.99606		1.72772		1.01413		0.468872		0.252991		0.0434876		0.0715027
69.12	6.85446		5.05771		4.64456		3.91971		2.97147		1.71551		1.00427		0.464844		0.25116		0.0346679		0.0702515
69.22	6.82373		5.03113		4.6192		3.89322		2.95074		1.7012		0.995025		0.459656		0.254181		0.0405884		0.0721741
69.32	6.7802		5.00238		4.58359		3.86621		2.92936		1.68348		0.983369		0.458008		0.247803		0.0368959		0.064728
69.42	6.74713		4.97223		4.55365		3.83685		2.90949		1.67304		0.978425		0.451142		0.241913		0.0341797		0.0682377
69.52	6.70786		4.94574		4.52643		3.81336		2.88501		1.65777		0.973664		0.450226		0.240295		0.0387883		0.0711063
69.62	6.67514		4.91818		4.5043		3.78925		2.86725		1.64511		0.965911		0.449311		0.24179		0.0409236		0.0736387
69.72	6.63602		4.88965		4.47476		3.76416		2.84305		1.62616		0.958772		0.44339		0.23761		0.035675		0.0662537
69.82	6.60733		4.86002		4.45016		3.74078		2.82678		1.61743		0.95462		0.439209		0.237061		0.0327757		0.066986
69.92	6.56719		4.82773		4.41507		3.71817		2.79971		1.60022		0.942566		0.434906		0.225067		0.0269777		0.0630189
70.02	6.53589		4.80057		4.38766		3.69663		2.78864		1.59039		0.931671		0.435578		0.225067		0.0294492		0.0657039
70.12	6.49914		4.76764		4.35947		3.66473		2.76208		1.57645		0.923983		0.428314		0.221069		0.0193178		0.0647892
70.22	6.47602		4.74664		4.33701		3.65152		2.74646		1.57025		0.919067		0.427918		0.225861		0.0224304		0.069275
70.32	6.44048		4.70947		4.3057		3.62442		2.72116		1.55011		0.910827		0.416443		0.21878		0.0212098		0.0647887
70.42	6.40932		4.68625		4.27615		3.59775		2.69226		1.54044		0.901244		0.418762		0.211121		0.0211183		0.0679021
70.52	6.37625		4.66412		4.25586		3.57623		2.67511		1.53598		0.895537		0.416137		0.214416		0.0240168		0.0654901
70.62	6.33817		4.62924		4.22366		3.54617		2.65103		1.51178		0.888122		0.407898		0.203736		0.0174564		0.0596621
70.72	6.31537		4.60956		4.19552		3.52692		2.63248		1.50522		0.879576		0.409851		0.201446		0.0193176		0.061371
70.82	6.28427		4.58493		4.17087		3.50397		2.61154		1.49255		0.868317		0.40213		0.197052		0.0124818		0.0582275
70.92	6.25705		4.55987		4.15296		3.48087		2.59323		1.47949		0.863373		0.400665		0.19873		0.0134886		0.0604858
71.02	6.22876		4.53876		4.13174		3.45703		2.57218		1.46085		0.858858		0.391327		0.194611		0.0142522		0.0558784
71.12	6.2055		4.52097		4.1124		3.43893		2.56256		1.45456		0.856109		0.391907		0.194732		0.0153194		0.0627135
71.22	6.17844		4.4985		4.0867		3.41724		2.54621		1.4469		0.853364		0.396179		0.19342		0.0170899		0.0606386
71.32	6.15832		4.47714		4.06152		3.3952		2.52732		1.43588		0.84549		0.38739		0.190582		0.0131842		0.0652469
71.42	6.1434		4.45566		4.0415		3.37448		2.51862		1.42987		0.84137		0.390167		0.196564		0.0193174		0.0720212
71.52	6.12076		4.42966		4.01865		3.3576		2.50415		1.41489		0.834534		0.388001		0.191498		0.0193788		0.0690307
71.62	6.09879		4.40643		3.9967		3.33789		2.48419		1.4003		0.833678		0.384216		0.193573		0.017334		0.067505
71.72	6.07211		4.38904		3.96887		3.31464		2.46753		1.39157		0.825836		0.380096		0.192657		0.0166931		0.0656434
71.82	6.05179		4.366		3.9462		3.29657		2.45154		1.38028		0.81662		0.381836		0.192444		0.0132449		0.0652467
71.92	6.03061		4.3498		3.92654		3.27576		2.43561		1.37027		0.81256		0.382507		0.188843		0.0162352		0.0675964
72.02	5.99948		4.32315		3.89926		3.25568		2.41797		1.35751		0.803223		0.372315		0.186035		0.0107426		0.0609136
72.12	5.97265		4.30032		3.88211		3.23401		2.40268		1.34702		0.800019		0.372833		0.190124		0.0102231		0.0631715
72.22	5.94675		4.27481		3.85919		3.21466		2.38858		1.33398		0.793456		0.371613		0.185456		0.0149231		0.0623475
72.32	5.92129		4.25232		3.8374		3.19381		2.37488		1.32919		0.787933		0.368469		0.185913		0.0167241		0.0611573
72.42	5.90426		4.23614		3.82129		3.18039		2.36142		1.31952		0.786988		0.369842		0.189148		0.0180662		0.0655214
72.52	5.88459		4.22327		3.80514		3.16724		2.34689		1.31546		0.785981		0.374908		0.190674		0.0285645		0.0670777
72.62	5.86383		4.2038		3.78506		3.14871		2.33151		1.30878		0.787384		0.371277		0.193512		0.0312803		0.0704345
72.72	5.83789		4.18201		3.76279		3.1294		2.31637		1.29535		0.775177		0.36554		0.192658		0.0270386		0.0721739
72.82	5.8143		4.16278		3.74414		3.10858		2.29684		1.27939		0.767548		0.360657		0.190796		0.0258485		0.0684814
72.92	5.79272		4.14432		3.72892		3.0871		2.28122		1.27145		0.766174		0.356934		0.189148		0.0220642		0.0671086
73.02	5.77015		4.12509		3.7038		3.07135		2.27384		1.26599		0.75757		0.357239		0.190216		0.0226442		0.0759889
73.12	5.74829		4.10843		3.68304		3.05792		2.2544		1.258		0.757996		0.356689		0.192352		0.024658		0.077026
73.22	5.73511		4.09518		3.66562		3.0456		2.24499		1.25119		0.75827		0.358185		0.193451		0.0279236		0.0758972
73.32	5.71582		4.07379		3.65076		3.03012		2.23093		1.24368		0.752654		0.358582		0.192749		0.0253603		0.0757752
73.42	5.69538		4.06348		3.63193		3.01745		2.21393		1.24234		0.75467		0.353241		0.195099		0.0279236		0.0773315
73.52	5.67966		4.0459		3.61624		3.00204		2.20898		1.22891		0.748109		0.355408		0.193085		0.0317385		0.0782778
73.62	5.66046		4.03055		3.59277		2.98691		2.18893		1.22		0.743225		0.355988		0.192352		0.0246886		0.0799864
73.72	5.63434		4.00866		3.57812		2.96735		2.17633		1.20746		0.738342		0.353668		0.192749		0.0259705		0.0811464
73.82	5.61594		3.99481		3.55743		2.95087		2.16199		1.20011		0.732971		0.348175		0.189941		0.0275574		0.0820618
73.92	5.59122		3.97351		3.53674		2.93768		2.14929		1.18689		0.731049		0.346344		0.187012		0.0239258		0.0799867
74.02	5.57721		3.96063		3.51431		2.92437		2.14029		1.18259		0.726318		0.343079		0.192749		0.0278931		0.0870362
74.12	5.55411		3.93814		3.49698		2.90826		2.1271		1.17297		0.724549		0.34195		0.192932		0.0306396		0.0832215
74.22	5.54028		3.91626		3.47769		2.89313		2.11099		1.16309		0.718628		0.332733		0.189117		0.0313416		0.071991
74.32	5.51584		3.89295		3.45438		2.87094		2.09872		1.15503		0.712128		0.329193		0.180145		0.0290834		0.0672913
74.42	5.49939		3.879		3.44223		2.85315		2.08496		1.14581		0.702148		0.326813		0.186249		0.0301819		0.0713503
74.52	5.48245		3.8667		3.42734		2.84119		2.07104		1.13717		0.698395		0.326965		0.182495		0.0296018		0.0739438
74.62	5.46195		3.84146		3.40762		2.8201		2.0528		1.12533		0.68982		0.319031		0.179382		0.0262759		0.0684509
74.72	5.45108		3.83191		3.39419		2.81393		2.04291		1.12048		0.693085		0.32431		0.183685		0.0344543		0.0743408
74.82	5.43454		3.81711		3.37845		2.80023		2.03296		1.11679		0.689453		0.325439		0.18222		0.0356447		0.0762942
74.92	5.41675		3.80612		3.36502		2.78571		2.02386		1.10895		0.687133		0.323914		0.178986		0.0351258		0.0762631
75.02	5.3913		3.78216		3.33841		2.76105		2.0037		1.08899		0.676362		0.314027		0.171661		0.0261851		0.0641183
75.12	5.37943		3.77707		3.32968		2.75592		1.99692		1.09393		0.679566		0.316406		0.177581		0.0368035		0.0703122
75.22	5.36114		3.75168		3.31436		2.74032		1.98602		1.07968		0.67984		0.314575		0.172852		0.0320129		0.0704345
75.32	5.34912		3.73807		3.29901		2.72684		1.97659		1.07816		0.671143		0.31134		0.172821		0.0295713		0.0686646
75.42	5.32849		3.72342		3.28272		2.70975		1.95874		1.06598		0.668732		0.305481		0.167786		0.0322268		0.0698547
75.52	5.30609		3.70486		3.26309		2.69763		1.93875		1.04978		0.656983		0.292298		0.160309		0.0211186		0.0622258
75.62	5.28952		3.68634		3.25562		2.68793		1.93155		1.04389		0.650024		0.298187		0.160553		0.0206601		0.0658874
75.72	5.28		3.67868		3.24716		2.67682		1.92783		1.04382		0.652405		0.295532		0.164032		0.0209656		0.0692443
75.82	5.26471		3.66141		3.22873		2.66623		1.91437		1.03555		0.645996		0.292206		0.164368		0.0259099		0.0681459
75.92	5.25317		3.65381		3.22309		2.66171		1.90399		1.04013		0.648987		0.297272		0.168182		0.0281371		0.0720822
76.02	5.23316		3.64099		3.20264		2.64594		1.88891		1.02689		0.643616		0.294159		0.161896		0.0253908		0.0733644
76.12	5.21808		3.62314		3.1915		2.63065		1.88111		1.0198		0.640777		0.295502		0.161102		0.0250853		0.0747069
76.22	5.19943		3.61261		3.17978		2.61694		1.87341		1.01416		0.63617		0.291626		0.16275		0.0288696		0.0731507
76.32	5.18747		3.59531		3.1589		2.60147		1.85868		1.00299		0.631042		0.285583		0.152924		0.022186		0.0660704
76.42	5.17047		3.57645		3.14237		2.58307		1.84292		0.993744		0.616517		0.278992		0.149384		0.0179445		0.0596619
76.52	5.15588		3.56146		3.12979		2.57068		1.8316		0.990019		0.61081		0.277558		0.150086		0.0152286		0.0616458
76.62	5.15121		3.54657		3.11835		2.55881		1.82568		0.988371		0.612518		0.278717		0.149719		0.0234677		0.0625303
76.72	5.13403		3.52969		3.10107		2.54446		1.81217		0.973999		0.603974		0.272888		0.140717		0.01474		0.0567628
76.82	5.11996		3.517		3.09055		2.53006		1.79947		0.972658		0.600861		0.271118		0.144013		0.0187685		0.0618592
76.92	5.10699		3.50379		3.08136		2.52029		1.79175		0.963714		0.601807		0.277039		0.147064		0.013916		0.0623169
77.02	5.09152		3.48886		3.0639		2.50467		1.78146		0.956238		0.595093		0.273377		0.143646		0.00860602		0.0555115
77.12	5.07364		3.47473		3.04938		2.49487		1.76566		0.94525		0.59201		0.269134		0.139984		0.00894173		0.0502624
77.22	5.05637		3.45682		3.03555		2.47894		1.75366		0.938935		0.584839		0.268158		0.135651		0.00204467		0.0451356
77.32	5.04322		3.44641		3.02325		2.462		1.74619		0.934967		0.582184		0.266083		0.128327		0.00186185		0.0437011
77.42	5.03308		3.43649		3.013		2.4541		1.73282		0.934967		0.582886		0.2677		0.135742		0.00302135		0.0491337
77.52	5.01877		3.42294		3.00058		2.43826		1.72836		0.928282		0.573974		0.267273		0.132172		0.00378399		0.0505063
77.62	5.00473		3.41043		2.98514		2.42343		1.7157		0.921539		0.576233		0.260742		0.124756		0.00430311		0.0440368
77.72	4.99444		3.39273		2.96973		2.40976		1.70544		0.910706		0.565857		0.255371		0.118836		-0.0011902		0.0343933
77.82	4.97668		3.37515		2.95468		2.39655		1.69531		0.903595		0.558258		0.251862		0.119995		-0.0028381		0.0379028
77.92	4.96341		3.36252		2.94336		2.38245		1.68426		0.897613		0.552734		0.25589		0.114044		0.00039669		0.0375974
78.02	4.94272		3.34207		2.93045		2.36792		1.66843		0.884398		0.541443		0.250671		0.112885		-0.0053104		0.0341793
78.12	4.92593		3.32791		2.91211		2.35281		1.65777		0.870484		0.533569		0.245911		0.103394		-0.0091549		0.0241394
78.22	4.92035		3.31803		2.90442		2.345		1.65173		0.871399		0.532349		0.244842		0.110016		-0.0096741		0.032074
78.32	4.90021		3.30405		2.88584		2.32974		1.63864		0.860535		0.524079		0.241119		0.102692		-0.0110474		0.0315553
78.42	4.88913		3.2883		2.87659		2.31271		1.62967		0.849518		0.524047		0.238312		0.0991517		-0.0126038		0.030609
78.52	4.87744		3.27868		2.86414		2.30219		1.62155		0.843781		0.517426		0.236634		0.10437		-0.0144345		0.0293887
78.62	4.87537		3.2742		2.85577		2.29306		1.61432		0.846862		0.521759		0.240082		0.104065		-0.0126956		0.0375365
78.72	4.86246		3.25736		2.84634		2.28601		1.60572		0.840119		0.509521		0.237701		0.104309		-0.0076599		0.0402831
78.82	4.85327		3.2579		2.83539		2.28143		1.60193		0.839813		0.514618		0.240448		0.1073		-0.001526		0.0436704
78.92	4.84082		3.24118		2.81796		2.26999		1.59656		0.829102		0.510437		0.233582		0.106354		-0.0079346		0.0440673
79.02	4.82209		3.23159		2.80459		2.25839		1.58706		0.825958		0.503357		0.2294		0.102692		-0.0089725		0.0392758
79.12	4.8107		3.21374		2.79266		2.24207		1.57157		0.8154		0.492248		0.224823		0.102326		-0.0203244		0.0383913
79.22	4.80576		3.20685		2.78897		2.24014		1.56919		0.811797		0.492188		0.229034		0.101868		-0.0123596		0.0472716
79.32	4.79913		3.1998		2.78079		2.23419		1.56451		0.812957		0.489837		0.230072		0.104736		-0.0120241		0.0439453
79.42	4.77945		3.1911		2.76276		2.22006		1.55231		0.805511		0.481415		0.223145		0.103394		-0.0140076		0.03772
79.52	4.77313		3.17957		2.75434		2.21427		1.54737		0.802155		0.482697		0.226807		0.103424		-0.0077819		0.0419313
79.62	4.76251		3.16764		2.74091		2.20349		1.54596		0.800934		0.485107		0.228119		0.109863		-0.0081178		0.046112
79.72	4.74786		3.15927		2.73194		2.19687		1.53153		0.794158		0.479889		0.22171		0.102112		-0.0086975		0.0392151
79.82	4.74054		3.14871		2.72723		2.19107		1.52557		0.789428		0.473053		0.221954		0.10553		-0.0097656		0.0422667
79.92	4.73129		3.13775		2.71521		2.17713		1.51657		0.784059		0.474579		0.225891		0.105743		-0.0107421		0.0426943
80.02	4.72025		3.12702		2.70682		2.16583		1.50836		0.779754		0.470855		0.223633		0.102905		-0.0080567		0.0509032
80.12	4.70981		3.12195		2.69931		2.15662		1.50552		0.779266		0.470062		0.221374		0.103577		-0.0111695		0.0505678
80.22	4.70145		3.11267		2.69037		2.14713		1.49832		0.769196		0.465973		0.216431		0.098358		-0.0090637		0.0503236
80.32	4.68378		3.09888		2.67508		2.13376		1.4808		0.762726		0.455902		0.216339		0.0995484		-0.009674		0.0444335
80.42	4.68167		3.09268		2.66565		2.125		1.47452		0.761627		0.453796		0.214691		0.0916138		-0.0110472		0.048889
80.52	4.66998		3.08032		2.65979		2.11719		1.4664		0.757904		0.448822		0.210388		0.0926816		-0.0149233		0.0396726
80.62	4.6564		3.07351		2.64795		2.10818		1.46314		0.75583		0.446136		0.211243		0.0888366		-0.0107422		0.0428771
80.72	4.64142		3.06317		2.63632		2.09882		1.44674		0.749787		0.44577		0.203308		0.0900269		-0.0107117		0.0417175
80.82	4.63455		3.05389		2.62997		2.09461		1.44794		0.748536		0.441498		0.20343		0.0910035		-0.01532		0.0433654
80.92	4.62219		3.04224		2.61432		2.08514		1.43707		0.741546		0.432282		0.198547		0.091675		-0.0214842		0.0353702
81.02	4.61935		3.03238		2.60154		2.07681		1.42843		0.738038		0.42868		0.201874		0.0932311		-0.023651		0.0406189
81.12	4.60559		3.03034		2.59878		2.07138		1.42557		0.737		0.432495		0.203827		0.0906065		-0.0199283		0.044281
81.22	4.59091		3.01828		2.59228		2.06088		1.4187		0.731414		0.428741		0.205261		0.0878601		-0.0202332		0.0427856
81.32	4.58752		3.01022		2.58139		2.05124		1.41379		0.730622		0.427643		0.208405		0.0907898		-0.0173032		0.0440675
81.42	4.58181		3.0065		2.57159		2.04529		1.4075		0.72763		0.422821		0.207245		0.0921633		-0.009552		0.04718
81.52	4.57514		2.99527		2.56308		2.03748		1.39813		0.723297		0.419098		0.205933		0.0916749		-0.0151672		0.0489501
81.62	4.56842		2.9862		2.55518		2.02862		1.39749		0.71881		0.413055		0.201965		0.0925598		-0.0204163		0.049408
81.72	4.55755		2.97928		2.54657		2.0239		1.39166		0.713258		0.411957		0.203796		0.0906983		-0.0148316		0.04776
81.82	4.5459		2.96747		2.5423		2.01443		1.38895		0.710816		0.409149		0.201691		0.0918886		-0.0173951		0.046875
81.92	4.53784		2.95911		2.5293		2.00165		1.37839		0.707793		0.408661		0.199554		0.0837707		-0.0176698		0.0441587
82.02	4.52503		2.94791		2.51806		1.99381		1.37012		0.698487		0.402008		0.193543		0.0774232		-0.0179744		0.0435491
82.12	4.51706		2.93973		2.50702		1.98669		1.36346		0.688354		0.403504		0.200043		0.0798642		-0.015961		0.0471799
82.22	4.50668		2.92978		2.50336		1.97852		1.35672		0.686798		0.400879		0.197174		0.077423		-0.0177612		0.0516967
82.32	4.50598		2.92285		2.49463		1.97019		1.35242		0.683075		0.397247		0.190735		0.0791016		-0.019714		0.0522769
82.42	4.49688		2.91648		2.48447		1.96365		1.34998		0.679199		0.398682		0.192383		0.083771		-0.0133972		0.054443
82.52	4.48681		2.90463		2.47397		1.95187		1.34012		0.664948		0.389069		0.182739		0.0793153		-0.0187072		0.0490724
82.62	4.47366		2.89429		2.46393		1.94092		1.328		0.666474		0.38675		0.182922		0.0780945		-0.0256347		0.0477599
82.72	4.46811		2.88931		2.45508		1.93884		1.328		0.667847		0.38385		0.181915		0.0782775		-0.0212708		0.0496519
82.82	4.45965		2.88107		2.44836		1.93207		1.32364		0.66211		0.383606		0.180817		0.08078		-0.0214537		0.0470274
82.92	4.45706		2.87506		2.44589		1.92566		1.3175		0.661713		0.379791		0.180268		0.0762329		-0.0202331		0.048218
83.02	4.44745		2.8692		2.44116		1.91693		1.31601		0.659973		0.37619		0.175873		0.0769044		-0.0167236		0.0519104
83.12	4.44119		2.85974		2.43103		1.91119		1.30652		0.65271		0.376252		0.176788		0.0771485		-0.0203247		0.0491332
83.22	4.43646		2.8537		2.42422		1.91021		1.30515		0.655335		0.378845		0.174988		0.0805664		-0.0166321		0.0529478
83.32	4.43246		2.84958		2.41711		1.90439		1.30292		0.655365		0.374481		0.181793		0.0831908		-0.0158084		0.0547789
83.42	4.41791		2.83398		2.39941		1.89569		1.29413		0.646576		0.369812		0.174713		0.0798646		-0.0221861		0.0488587
83.52	4.41177		2.83533		2.39777		1.88846		1.28894		0.643616		0.363434		0.175568		0.076538		-0.0222778		0.0516662
83.62	4.40915		2.82584		2.38525		1.88379		1.28339		0.64325		0.365204		0.173157		0.0820312		-0.0177918		0.0480042
83.72	4.40436		2.81928		2.3808		1.87744		1.28494		0.645966		0.367371		0.175629		0.085022		-0.0155945		0.0542605
83.82	4.39234		2.81357		2.37336		1.87332		1.27841		0.637207		0.369721		0.17395		0.0818177		-0.0162659		0.0512083
83.92	4.38995		2.80633		2.36551		1.86441		1.27243		0.636108		0.364411		0.174225		0.079407		-0.0185545		0.0485535
84.02	4.37759		2.79749		2.35147		1.85077		1.26648		0.629974		0.36026		0.171692		0.0810243		-0.0216983		0.0503232
84.12	4.36462		2.79077		2.34042		1.84439		1.25702		0.622223		0.354706		0.165894		0.0780642		-0.0223386		0.0456849
84.22	4.37006		2.78668		2.33789		1.83847		1.25143		0.626343		0.359619		0.174835		0.0856932		-0.0174866		0.0494995
84.32	4.36432		2.7803		2.32907		1.83655		1.25278		0.621826		0.361664		0.173126		0.0830687		-0.016052		0.0487977
84.42	4.36359		2.78193		2.32529		1.83261		1.25015		0.623413		0.360901		0.174652		0.081909		-0.0132751		0.0483705
84.52	4.35349		2.76993		2.3133		1.82022		1.24316		0.619537		0.353455		0.169861		0.0838013		-0.0173642		0.0453494
84.62	4.35001		2.76773		2.30514		1.82624		1.24158		0.622375		0.359314		0.16919		0.087097		-0.0175174		0.050293
84.72	4.34293		2.76202		2.29682		1.81796		1.23474		0.618561		0.358093		0.161255		0.0854492		-0.0150147		0.0516052
84.82	4.33728		2.75485		2.29257		1.81326		1.23446		0.616669		0.351532		0.161438		0.0881043		-0.012329		0.0502319
84.92	4.33517		2.75183		2.28711		1.80865		1.23376		0.615997		0.351226		0.165832		0.0859072		-0.0104675		0.0502317
85.02	4.32376		2.74194		2.27405		1.79544		1.21954		0.609802		0.349121		0.162445		0.0857544		-0.0105287		0.0436096
85.12	4.31549		2.72644		2.27041		1.79041		1.21274		0.601135		0.338531		0.159729		0.0845034		-0.0102233		0.0416259
85.22	4.31564		2.72928		2.26474		1.78592		1.20843		0.599976		0.342651		0.164245		0.0861208		-0.0119324		0.0487366
85.32	4.30255		2.71911		2.25128		1.77643		1.19791		0.597016		0.338531		0.15918		0.0795591		-0.0138855		0.044342
85.42	4.29615		2.70856		2.24325		1.77139		1.19195		0.594788		0.337555		0.15274		0.0805054		-0.0163879		0.0422059
85.52	4.28519		2.6984		2.23251		1.76492		1.19147		0.589691		0.334167		0.158996		0.0770567		-0.0176088		0.0448303
85.62	4.27484		2.69568		2.2326		1.76267		1.18384		0.586395		0.33255		0.155243		0.0760496		-0.0164491		0.0455934
85.72	4.27316		2.69021		2.2287		1.75507		1.18609		0.586303		0.335877		0.153443		0.0763549		-0.0179749		0.0456238
85.82	4.2652		2.68524		2.22147		1.7496		1.17282		0.585144		0.331024		0.152161		0.0799561		-0.018524		0.0437621
85.92	4.26019		2.68152		2.2164		1.74545		1.16995		0.581024		0.332794		0.156067		0.0777892		-0.0164186		0.0436704
86.02	4.25269		2.67361		2.20822		1.73886		1.16113		0.57782		0.32602		0.147278		0.0758666		-0.0194394		0.0389712
86.12	4.24329		2.67206		2.19815		1.73257		1.15662		0.574585		0.325257		0.142395		0.0746151		-0.0175783		0.0416563
86.22	4.23035		2.66006		2.19238		1.72311		1.15292		0.571777		0.323395		0.142395		0.0756529		-0.0213013		0.036804
86.32	4.22534		2.65661		2.18653		1.71564		1.1438		0.567352		0.324768		0.141205		0.0728453		-0.0205384		0.0360716
86.42	4.21451		2.64694		2.17542		1.71002		1.14157		0.563721		0.319397		0.137512		0.0687562		-0.0234679		0.0334473
86.52	4.20847		2.6369		2.17264		1.70398		1.14322		0.562866		0.32428		0.139191		0.075775		-0.0281985		0.0313719
86.62	4.20608		2.62653		2.16452		1.6991		1.13416		0.55661		0.320953		0.135162		0.0719911		-0.0299988		0.0354309
86.72	4.20929		2.62723		2.16113		1.69641		1.13348		0.560425		0.323883		0.138		0.0697936		-0.027771		0.0349732
86.82	4.1933		2.62198		2.15686		1.68994		1.12787		0.560425		0.320587		0.143768		0.0698244		-0.0252687		0.0356751
86.92	4.19391		2.61408		2.15344		1.68311		1.11709		0.558808		0.318756		0.141632		0.067505		-0.0267334		0.0328372
87.02	4.19046		2.61063		2.15381		1.68534		1.11432		0.556427		0.319214		0.148346		0.0711673		-0.0226746		0.0370179
87.12	4.18814		2.60736		2.14267		1.68006		1.11179		0.552094		0.320862		0.138977		0.0703127		-0.0194398		0.0348511
87.22	4.18686		2.59778		2.14035		1.67584		1.10654		0.552521		0.316773		0.14151		0.0708924		-0.0230408		0.0336303
87.32	4.18084		2.59784		2.13336		1.66962		1.10434		0.553101		0.315368		0.136505		0.0744935		-0.029602		0.0321349
87.42	4.17248		2.58826		2.1247		1.65903		1.09527		0.548615		0.319366		0.130005		0.0734557		-0.0253906		0.0323485
87.52	4.16696		2.58365		2.11713		1.65262		1.09137		0.546264		0.316376		0.129028		0.0660097		-0.0252993		0.031677
87.62	4.16397		2.58035		2.10743		1.64493		1.08087		0.541565		0.31424		0.123932		0.0618899		-0.0246275		0.024231
87.72	4.15644		2.57437		2.10242		1.63855		1.07504		0.539398		0.314911		0.124115		0.0641173		-0.0261841		0.0285339
87.82	4.1543		2.56696		2.10098		1.63562		1.07419		0.538848		0.310425		0.131561		0.0647582		-0.0227359		0.0260924
87.92	4.14358		2.55945		2.09006		1.62692		1.0687		0.529541		0.306976		0.125092		0.0619814		-0.0299071		0.0264589
88.02	4.14245		2.55957		2.09063		1.62588		1.05945		0.531738		0.308472		0.131287		0.0642697		-0.0243225		0.0262146
88.12	4.14307		2.55335		2.08856		1.61878		1.05642		0.531586		0.310059		0.13208		0.0671995		-0.0209658		0.0337524
88.22	4.14203		2.54648		2.08203		1.61715		1.06015		0.533265		0.315491		0.137695		0.0735169		-0.0183411		0.0369567
88.32	4.13187		2.54383		2.07471		1.61264		1.05515		0.529175		0.310974		0.135681		0.0698547		-0.0233766		0.0332029
88.42	4.12079		2.53943		2.06759		1.60663		1.04928		0.5271		0.312958		0.129608		0.0588683		-0.0262757		0.0273743
88.52	4.12152		2.53867		2.05997		1.60224		1.04276		0.525879		0.313507		0.132049		0.0676575		-0.0225527		0.0312498
88.62	4.11603		2.5325		2.05575		1.59448		1.0397		0.524475		0.312561		0.136017		0.0653993		-0.0211182		0.0319214
88.72	4.10663		2.52948		2.04776		1.58905		1.03745		0.519806		0.306732		0.133209		0.0679629		-0.0243225		0.0252075
88.82	4.10043		2.5206		2.03809		1.57938		1.02545		0.51236		0.30133		0.12677		0.0617981		-0.0299986		0.0216065
88.92	4.09173		2.51556		2.03027		1.57675		1.02518		0.508972		0.302215		0.129608		0.0628966		-0.029297		0.0246582
89.02	4.08722		2.50821		2.02747		1.56943		1.02252		0.505921		0.300049		0.128357		0.0633241		-0.0296017		0.0176701
89.12	4.0845		2.50562		2.02194		1.56864		1.02469		0.509735		0.301239		0.127167		0.0621946		-0.0266726		0.0208129
89.22	4.08014		2.50076		2.01669		1.5654		1.01038		0.504761		0.297302		0.128906		0.0613096		-0.0247192		0.0188599
89.32	4.07236		2.49146		2.01385		1.561		1.0057		0.500855		0.296051		0.124084		0.0596315		-0.0282285		0.019226
89.42	4.07196		2.49313		2.00809		1.55728		1.00406		0.504364		0.300232		0.123535		0.0606992		-0.0245362		0.0252076
89.52	4.06897		2.49228		2.00711		1.54968		1.00018		0.500916		0.301789		0.125488		0.0655209		-0.0228574		0.0260622
89.62	4.06945		2.48752		2.01086		1.55206		1.00195		0.50595		0.302246		0.130005		0.0686335		-0.0197758		0.0267029
89.72	4.06079		2.47235		2.0003		1.53866		0.998019		0.496368		0.300476		0.121002		0.0642699		-0.0234375		0.0260923
89.82	4.056		2.47449		2.00009		1.5368		0.996338		0.497925		0.295837		0.12561		0.0681456		-0.0201416		0.0291135
89.92	4.05121		2.47116		1.99472		1.53393		0.993989		0.494385		0.288635		0.12323		0.0653075		-0.0194397		0.0310056
90.02	4.04388		2.46549		1.98242		1.52517		0.983763		0.489808		0.283539		0.121491		0.0631105		-0.0200192		0.0305789
90.12	4.04019		2.45645		1.98401		1.51947		0.98349		0.489349		0.283386		0.121826		0.0614318		-0.0213929		0.0316771
90.22	4.03467		2.45578		1.98273		1.51834		0.983855		0.488586		0.283173		0.122986		0.0592651		-0.0203247		0.0308839
90.32	4.02826		2.45047		1.97852		1.51514		0.980163		0.485626		0.283569		0.124329		0.067749		-0.0206302		0.0352478
90.42	4.02154		2.44607		1.96951		1.50641		0.972841		0.47879		0.276428		0.121674		0.0601806		-0.0297852		0.0254211
90.52	4.01712		2.43845		1.9628		1.50137		0.968415		0.478089		0.275147		0.124634		0.05661		-0.0275574		0.0296938
90.62	4.01166		2.43378		1.9628		1.49527		0.965789		0.472412		0.280121		0.124725		0.0584716		-0.0322266		0.0227661
90.72	4.00735		2.42935		1.9584		1.48904		0.963472		0.469635		0.279755		0.125397		0.0573123		-0.0257874		0.0236817
90.82	4.00104		2.4176		1.95071		1.48254		0.956148		0.463257		0.274109		0.124054		0.056366		-0.0266417		0.0188905
90.92	3.99981		2.41772		1.94782		1.47778		0.955781		0.461761		0.279419		0.121857		0.0563963		-0.0274354		0.0240175
91.02	3.99652		2.419		1.94855		1.47907		0.953186		0.464691		0.280609		0.13089		0.0599366		-0.024811		0.0280456
91.12	3.99387		2.41376		1.94693		1.47162		0.951417		0.454285		0.27182		0.128998		0.0568237		-0.0298766		0.0259705
91.22	3.98675		2.40838		1.94318		1.46823		0.948882		0.457398		0.272125		0.128632		0.0563355		-0.0279236		0.0221251
91.32	3.98126		2.40213		1.9375		1.45798		0.940491		0.450074		0.271637		0.128326		0.0574951		-0.0335997		0.0197146
91.42	3.9812		2.39685		1.93515		1.45203		0.940124		0.452636		0.273041		0.130279		0.0590512		-0.0337831		0.0222777
91.52	3.9819		2.39325		1.93298		1.45663		0.939544		0.45105		0.269134		0.132996		0.062683		-0.0317385		0.0235593
91.62	3.97278		2.3855		1.92694		1.45163		0.931305		0.443512		0.266754		0.125885		0.0594483		-0.0323484		0.0257875
91.72	3.97583		2.38763		1.92874		1.44943		0.936432		0.450592		0.269715		0.130707		0.06485		-0.0263367		0.032959
91.82	3.9722		2.38706		1.93076		1.44931		0.936094		0.449585		0.274658		0.131744		0.0696106		-0.0272827		0.0325012
91.92	3.97028		2.37857		1.92767		1.44793		0.93582		0.44989		0.272827		0.136932		0.0694276		-0.0219727		0.0283507
92.02	3.96295		2.37549		1.92099		1.44568		0.930329		0.445648		0.269196		0.136597		0.0716553		-0.022644		0.0299988
92.12	3.96466		2.37079		1.92312		1.43326		0.92868		0.439941		0.269684		0.138397		0.0788574		-0.0169985		0.0299986
92.22	3.95596		2.3616		1.91358		1.43262		0.924165		0.436768		0.266083		0.134491		0.07547		-0.0189514		0.0275574
92.32	3.952		2.36023		1.91132		1.42886		0.922211		0.434448		0.266449		0.136292		0.0715637		-0.0189518		0.0266112
92.42	3.93744		2.35077		1.9003		1.42182		0.919799		0.428986		0.256317		0.134583		0.066101		-0.0238342		0.0198363
92.52	3.93149		2.34152		1.89346		1.41366		0.910034		0.426636		0.253601		0.131745		0.0613098		-0.0191342		0.0191655
92.62	3.93082		2.34421		1.89325		1.40866		0.911866		0.42398		0.25473		0.132721		0.0638428		-0.0227053		0.0232544
92.72	3.93411		2.34345		1.89398		1.41327		0.91217		0.424316		0.252411		0.134491		0.0661925		-0.0194397		0.0201417
92.82	3.92749		2.33368		1.88809		1.41092		0.912873		0.424408		0.254761		0.134979		0.0684509		-0.016602		0.0202636
92.92	3.91449		2.32486		1.87704		1.39578		0.902712		0.409454		0.244202		0.131653		0.0625611		-0.015747		0.0157167
93.02	3.91006		2.32224		1.87519		1.39487		0.902892		0.41031		0.24878		0.134187		0.0609133		-0.0207209		0.0199286
93.12	3.91757		2.3273		1.8793		1.39996		0.908541		0.418609		0.256195		0.147034		0.0637201		-0.0112616		0.0327758
93.22	3.9039		2.3172		1.8681		1.38849		0.901277		0.406556		0.247162		0.13559		0.062805		-0.0197754		0.0279846
93.32	3.90744		2.3153		1.8624		1.39136		0.90036		0.408875		0.249176		0.136139		0.0638428		-0.0195615		0.0267029
93.42	3.90332		2.31391		1.8645		1.38336		0.901123		0.412751		0.253204		0.141602		0.0680237		-0.0129088		0.0303652
93.52	3.9029		2.30966		1.86008		1.38529		0.900176		0.410584		0.249787		0.143006		0.0708008		-0.0115048		0.030121
93.62	3.90546		2.31092		1.86532		1.38965		0.90387		0.409058		0.253509		0.145111		0.0779109		-0.0065617		0.0375365
93.72	3.89593		2.30576		1.86279		1.38288		0.898712		0.40213		0.249603		0.144745		0.0752869		-0.0081787		0.0382997
93.82	3.89371		2.29971		1.85937		1.38193		0.894897		0.405761		0.246765		0.145935		0.0763855		-0.0079959		0.0385129
93.92	3.88193		2.29361		1.84851		1.37661		0.890471		0.399292		0.242706		0.142761		0.0689085		-0.0097046		0.0384521
94.02	3.87591		2.29373		1.84863		1.37558		0.888763		0.397217		0.240692		0.146423		0.0716856		-0.0086974		0.0341187
94.12	3.87848		2.29056		1.84805		1.37274		0.890503		0.396362		0.241943		0.142792		0.0715635		-0.0074464		0.0382082
94.22	3.87591		2.28396		1.84375		1.36902		0.886018		0.396271		0.235992		0.144348		0.0734865		-0.005249		0.0363465
94.32	3.87054		2.28406		1.83469		1.36267		0.878846		0.394012		0.234527		0.140808		0.063782		-0.0082092		0.0358276
94.42	3.8638		2.27878		1.83359		1.3656		0.879669		0.39148		0.234619		0.138062		0.0654604		-0.0110777		0.0364387
94.52	3.86371		2.27622		1.83856		1.36737		0.882171		0.391479		0.242554		0.139404		0.0657045		-0.0048829		0.0460204
94.62	3.85922		2.26962		1.83451		1.36054		0.877807		0.391876		0.237274		0.145813		0.0651246		-0.0053711		0.041626
94.72	3.85287		2.26395		1.83163		1.35846		0.876952		0.388153		0.238434		0.142761		0.0632629		-0.0027161		0.0401611
94.82	3.84882		2.26355		1.82761		1.35416		0.879121		0.391266		0.239685		0.139832		0.0654908		-0.0050356		0.0421141
94.92	3.8436		2.25595		1.82041		1.34567		0.8732		0.386292		0.238556		0.138794		0.0653994		-0.0007017		0.0355533
95.02	3.8403		2.25519		1.81729		1.35058		0.874024		0.393463		0.239349		0.142792		0.0672912		0.00412005		0.0413514
95.12	3.83823		2.25434		1.81717		1.35113		0.873168		0.387329		0.238708		0.142273		0.0696106		0.00390608		0.0424805
95.22	3.83588		2.24493		1.81195		1.34311		0.86682		0.383698		0.237396		0.140961		0.0633239		0.00012208		0.0378114
95.32	3.83432		2.24521		1.80798		1.34061		0.872009		0.384155		0.240296		0.141815		0.0632632		0.0035098		0.0396729
95.42	3.83273		2.23874		1.80869		1.34625		0.871153		0.38031		0.23938		0.145111		0.0737913		0.00808713		0.040344
95.52	3.82855		2.23816		1.8082		1.34207		0.86804		0.379669		0.238129		0.142792		0.0733033		0.0097352		0.0398559
95.62	3.82953		2.23575		1.80518		1.3443		0.865905		0.377319		0.235901		0.148163		0.0677795		0.0119323		0.0419311
95.72	3.82892		2.24051		1.80432		1.34048		0.867644		0.378296		0.239807		0.149719		0.0733946		0.011322		0.0494079
95.82	3.82846		2.23669		1.80606		1.33573		0.86746		0.377319		0.240875		0.14737		0.0759583		0.0103453		0.0479735
95.92	3.82599		2.23425		1.79962		1.33682		0.861113		0.37735		0.24295		0.149933		0.0766295		0.0105591		0.0462343
96.02	3.82111		2.23163		1.79684		1.33658		0.858732		0.374268		0.240967		0.15155		0.0737917		0.0125734		0.0479433
96.12	3.81622		2.22351		1.79089		1.32947		0.854585		0.37497		0.237366		0.149628		0.0719605		0.00888073		0.0466003
96.22	3.81058		2.21671		1.78214		1.32742		0.849182		0.369598		0.238831		0.145722		0.0740053		0.0085144		0.0448303
96.32	3.79938		2.21414		1.77609		1.32022		0.841491		0.364349		0.237		0.141724		0.0703128		0.00839273		0.0398865
96.42	3.80304		2.20966		1.77872		1.32049		0.845979		0.371857		0.239716		0.147278		0.0792848		0.0116273		0.038971
96.52	3.80118		2.20328		1.77478		1.3194		0.842497		0.370666		0.2388		0.148254		0.073883		0.0116576		0.0386656
96.62	3.79672		2.20377		1.77344		1.31473		0.837464		0.363648		0.236755		0.151337		0.0725402		0.0132751		0.0387881
96.72	3.7941		2.20633		1.77197		1.31549		0.836854		0.367249		0.233154		0.145325		0.0765378		0.0140686		0.0419924
96.82	3.79135		2.20184		1.77151		1.3122		0.836243		0.365143		0.235352		0.140961		0.0806579		0.0130922		0.0386966
96.92	3.78803		2.20096		1.76367		1.30859		0.838439		0.367553		0.236481		0.146271		0.0800473		0.014923		0.046692
97.02	3.7862		2.19486		1.76184		1.31342		0.836912		0.363281		0.242279		0.143005		0.0832824		0.0137025		0.0470279
97.12	3.78604		2.19663		1.76169		1.31354		0.83792		0.362732		0.243683		0.142273		0.0777894		0.0195007		0.0455016
97.22	3.78073		2.19204		1.75625		1.30582		0.833952		0.358185		0.237854		0.136932		0.0794067		0.0143433		0.0401306
97.32	3.77786		2.19034		1.75104		1.30026		0.833556		0.355254		0.240661		0.137024		0.0754698		0.0142513		0.0427246
97.42	3.76935		2.18716		1.74182		1.29227		0.825927		0.348023		0.235504		0.133606		0.0696105		0.00790426		0.039856
97.52	3.7644		2.18036		1.74084		1.2908		0.819214		0.343506		0.232117		0.128235		0.0642396		0.0079044		0.0362247
97.62	3.76544		2.18249		1.73868		1.29508		0.821746		0.345092		0.235413		0.135162		0.073608		0.00830043		0.0412596
97.72	3.76236		2.17813		1.73242		1.28879		0.821289		0.345337		0.23877		0.13385		0.071106		0.0149536		0.0451355
97.82	3.7608		2.1756		1.73263		1.28885		0.820343		0.345917		0.233947		0.142792		0.0735169		0.0163268		0.0451659
97.92	3.75638		2.16882		1.72971		1.27967		0.812073		0.337769		0.23172		0.138581		0.0740052		0.0137331		0.0428774
98.02	3.75748		2.16873		1.72705		1.27979		0.814392		0.335327		0.22934		0.136047		0.0689392		0.0162048		0.0418089
98.12	3.75375		2.16052		1.72049		1.27518		0.808472		0.334198		0.225281		0.134796		0.0642396		0.01474		0.0432738
98.22	3.74451		2.15976		1.71173		1.27841		0.801453		0.329498		0.221466		0.133545		0.063568		0.0108948		0.037628
98.32	3.74451		2.15747		1.71335		1.27905		0.800324		0.327973		0.22052		0.129669		0.0676269		0.00817883		0.048645
98.42	3.74249		2.15467		1.71161		1.27081		0.800262		0.328308		0.220672		0.130585		0.0704042		0.0039673		0.0449521
98.52	3.73569		2.14862		1.70343		1.26236		0.797241		0.324005		0.21637		0.12619		0.0657042		0.00058001		0.0382083
98.62	3.73236		2.15323		1.69833		1.26208		0.795471		0.326141		0.218994		0.133209		0.0677183		0.00302108		0.0427857
98.72	3.72849		2.14508		1.69864		1.25711		0.792755		0.322662		0.214356		0.128235		0.0671997		0.00341799		0.0422975
98.82	3.72766		2.14432		1.69775		1.25708		0.792541		0.321167		0.214996		0.130859		0.0704648		0.00799544		0.0413208
98.92	3.72309		2.14157		1.69013		1.24747		0.789307		0.316376		0.21402		0.129181		0.0717776		0.0070192		0.0407413
99.02	3.72064		2.14236		1.69132		1.24881		0.783173		0.318329		0.212463		0.131073		0.0729368		0.00485212		0.0419921
99.12	3.71784		2.13784		1.69043		1.24139		0.785034		0.316376		0.214325		0.125427		0.070587		0.00396716		0.0391847
99.22	3.70899		2.13992		1.68161		1.23718		0.780243		0.315399		0.209534		0.121887		0.0736997		9.1547e-05		0.0374146
99.32	3.70435		2.13214		1.67111		1.23456		0.775666		0.308441		0.20639		0.116822		0.0742189		-0.0050657		0.0373537
99.42	3.70835		2.12967		1.67578		1.23611		0.772827		0.308868		0.208465		0.119934		0.0749814		-0.0001223		0.0369263
99.52	3.70767		2.12784		1.67108		1.23425		0.773407		0.304657		0.210205		0.120514		0.0776062		-0.0025329		0.03595
99.62	3.70117		2.13053		1.66794		1.22928		0.766174		0.305115		0.209106		0.122619		0.0792542		-0.002777		0.0362244
99.72	3.70154		2.12479		1.66739		1.22919		0.768921		0.3078		0.209442		0.119446		0.0806579		-0.0028077		0.038208
99.82	3.70346		2.12277		1.66361		1.22296		0.768646		0.30423		0.208984		0.120453		0.0753783		-0.0054318		0.0377504
99.92	3.70108		2.12241		1.66416		1.22888		0.771545		0.303192		0.21109		0.126953		0.0795591		-0.0032352		0.0422972
100.02	3.6965		2.1199		1.65808		1.22183		0.770447		0.300049		0.209808		0.119812		0.0768125		0.0001523		0.0387572
100.12	3.6908		2.11523		1.65705		1.21484		0.76471		0.300384		0.203888		0.113221		0.0693362		-0.003723		0.0385132
100.22	3.68891		2.11542		1.65042		1.21011		0.764038		0.295288		0.206115		0.117614		0.0736385		0.00137287		0.0395504
100.32	3.68573		2.10953		1.64929		1.20874		0.7594		0.292725		0.204041		0.117371		0.0709531		-0.0019832		0.0332032
100.42	3.69058		2.11502		1.65478		1.21023		0.760223		0.297607		0.207947		0.122284		0.0826108		0.00436358		0.0402221
100.52	3.68402		2.10721		1.64502		1.20743		0.757965		0.295288		0.200928		0.115051		0.0760499		-0.0041199		0.034485
100.62	3.68463		2.1044		1.64218		1.20035		0.756806		0.292847		0.201141		0.114655		0.0804445		-0.0042724		0.031189
100.72	3.68207		2.10343		1.64044		1.19846		0.754395		0.290467		0.199798		0.113708		0.0792846		-0.0018312		0.0339354
100.82	3.672		2.09821		1.62967		1.19489		0.749268		0.287353		0.197632		0.113861		0.0757445		-0.003998		0.032715
100.92	3.67004		2.09265		1.62655		1.19119		0.740784		0.279663		0.193024		0.110748		0.0744936		-0.0114439		0.0308838
101.02	3.668		2.0914		1.62043		1.18472		0.739533		0.276245		0.189911		0.107025		0.0706787		-0.0140689		0.0255126
101.12	3.66272		2.08502		1.61404		1.17722		0.730347		0.270447		0.183441		0.105377		0.0635686		-0.0149536		0.0214846
101.22	3.6601		2.07877		1.61194		1.17764		0.728881		0.267364		0.181304		0.105194		0.0661005		-0.0174872		0.0242303
101.32	3.65921		2.07986		1.60535		1.17352		0.723603		0.264893		0.176727		0.0931702		0.0602419		-0.0185547		0.0197449
101.42	3.65268		2.07965		1.60245		1.16785		0.723999		0.261596		0.177246		0.0934754		0.0576783		-0.0186463		0.0171204
101.52	3.65366		2.07352		1.60361		1.16629		0.724762		0.266479		0.178528		0.0950317		0.0565185		-0.0194399		0.0205993
101.62	3.64719		2.07147		1.5965		1.1618		0.719025		0.260834		0.177796		0.0925906		0.0578003		-0.0214847		0.015869
101.72	3.63971		2.06463		1.58712		1.15799		0.707978		0.254364		0.174866		0.0890505		0.053986		-0.0256955		0.00930815
101.82	3.64194		2.06101		1.58307		1.15982		0.707977		0.256409		0.173004		0.0897523		0.0541688		-0.0223082		0.0106507
101.92	3.63706		2.06619		1.58691		1.15262		0.702606		0.257538		0.175354		0.0866392		0.0549622		-0.0268862		0.0154419
102.02	3.6351		2.06558		1.58438		1.14969		0.705445		0.253204		0.177612		0.0871279		0.0572205		-0.0234373		0.0191652
102.12	3.63491		2.05896		1.5835		1.14743		0.707184		0.252686		0.176819		0.0884703		0.0624996		-0.0216977		0.0207217
102.22	3.63812		2.06213		1.58188		1.1542		0.709779		0.257203		0.183503		0.0901495		0.0673528		-0.0178522		0.0215157
102.32	3.63968		2.05926		1.58496		1.15323		0.715179		0.257202		0.189697		0.0924985		0.0681759		-0.0144045		0.0295105
102.42	3.63058		2.05976		1.58496		1.1496		0.707519		0.255158		0.18454		0.085663		0.0630496		-0.0219725		0.0328369
102.52	3.62213		2.05304		1.57483		1.14511		0.702698		0.249634		0.180267		0.0791626		0.0558471		-0.0252993		0.0281982
102.62	3.61997		2.04666		1.5708		1.13736		0.699097		0.249359		0.178192		0.0784303		0.0495913		-0.0272519		0.0247193
102.72	3.61633		2.04742		1.57138		1.14069		0.699768		0.251526		0.179046		0.0820311		0.0574951		-0.0290221		0.0261538
102.82	3.61261		2.04468		1.56824		1.14313		0.696625		0.258057		0.181579		0.0861205		0.0563964		-0.0271611		0.0273133
102.92	3.6105		2.0408		1.56287		1.13711		0.691254		0.250489		0.176056		0.0809633		0.052521		-0.0262752		0.0217285
103.02	3.60473		2.03613		1.55707		1.1246		0.688751		0.246857		0.171265		0.0771789		0.0484311		-0.0260621		0.0185852
103.12	3.59909		2.03201		1.55984		1.12479		0.680634		0.242951		0.166473		0.0730593		0.0487062		-0.0301819		0.0164184
103.22	3.5939		2.0332		1.55499		1.12244		0.682038		0.244233		0.164735		0.0732733		0.0502018		-0.0246883		0.020936
103.32	3.60101		2.03485		1.55811		1.13077		0.68872		0.250946		0.171539		0.076477		0.0545648		-0.0199284		0.0289001
103.42	3.59085		2.02197		1.54773		1.11942		0.676728		0.24112		0.162659		0.0758975		0.0509344		-0.0296932		0.0153503
103.52	3.5846		2.01679		1.54398		1.11639		0.674683		0.235138		0.157593		0.0705566		0.0459903		-0.0300901		0.0127259
103.62	3.58389		2.01627		1.54761		1.11304		0.672302		0.242432		0.162232		0.0691223		0.0461423		-0.0331419		0.0149537
103.72	3.58597		2.01783		1.5427		1.11453		0.677033		0.242157		0.157746		0.0708012		0.0478522		-0.0249326		0.0154422
103.82	3.58283		2.01785		1.54391		1.11414		0.678375		0.2435		0.163513		0.0748593		0.0526732		-0.0278627		0.0194093
103.92	3.57605		2.01435		1.53372		1.10831		0.667481		0.240052		0.162293		0.0647892		0.0477909		-0.0321958		0.0163577
104.02	3.5759		2.01431		1.538		1.10702		0.671753		0.241394		0.165009		0.0708922		0.0504761		-0.0302733		0.0163574
104.12	3.57678		2.01013		1.53769		1.10437		0.673309		0.238342		0.164124		0.0682983		0.0526122		-0.0313419		0.0144652
104.22	3.56976		2.0036		1.53409		1.10016		0.665497		0.236206		0.158173		0.0670775		0.0459901		-0.0375059		0.012787
104.32	3.5679		1.99695		1.52707		1.09366		0.66568		0.236786		0.153961		0.0653381		0.04187		-0.0339968		0.00714125
104.42	3.56061		1.99258		1.52051		1.0917		0.661591		0.231812		0.151031		0.0624086		0.0430301		-0.0365294		0.00753798
104.52	3.56521		1.99658		1.52316		1.09851		0.664612		0.233887		0.151947		0.0623474		0.0444335		-0.0350951		0.0145875
104.62	3.55969		1.99384		1.51981		1.09488		0.667725		0.237366		0.154724		0.0646359		0.052307		-0.0385744		0.0086671
104.72	3.55286		1.98864		1.52069		1.09177		0.665589		0.230408		0.152008		0.0646667		0.0511479		-0.0419005		0.0101014
104.82	3.54975		1.98834		1.51395		1.0856		0.660126		0.231689		0.154328		0.0647279		0.0532837		-0.0439757		0.00958235
104.92	3.55032		1.98257		1.5131		1.08572		0.661591		0.226929		0.152893		0.0604555		0.0506593		-0.0401306		0.00555443
105.02	3.55652		1.98383		1.51245		1.09152		0.667206		0.233429		0.158783		0.0654909		0.0532533		-0.0406797		0.0112
105.12	3.55304		1.98297		1.51151		1.08954		0.66333		0.23645		0.152679		0.0664062		0.0566099		-0.0391844		0.014557
105.22	3.55078		1.98141		1.51276		1.0864		0.664032		0.232025		0.154571		0.0671999		0.055542		-0.0382996		0.0128783
105.32	3.54632		1.97644		1.51404		1.08368		0.663544		0.236206		0.155701		0.0635069		0.0568238		-0.0404665		0.00997928
105.42	3.54184		1.97284		1.50608		1.07684		0.661499		0.233765		0.151337		0.0607606		0.0548708		-0.0452881		0.006775
105.52	3.54138		1.97363		1.49823		1.07858		0.6604		0.233948		0.154572		0.0618898		0.053772		-0.0408325		0.00869753
105.62	3.54349		1.9703		1.49808		1.07633		0.661285		0.238251		0.153686		0.0657653		0.0523984		-0.0425722		0.00952153
105.72	3.54059		1.96143		1.49084		1.07364		0.655578		0.22998		0.15152		0.0653685		0.0497131		-0.0465698		0.00628638
105.82	3.53205		1.9566		1.48474		1.06796		0.653076		0.226319		0.144379		0.0611269		0.0493777		-0.04895		0.00146488
105.92	3.53323		1.95633		1.48633		1.07108		0.653778		0.227508		0.145691		0.062805		0.0525508		-0.045441		0.0113523
106.02	3.52933		1.95056		1.48202		1.06882		0.651337		0.223145		0.148224		0.060364		0.0506592		-0.0436402		0.006134
106.12	3.52325		1.95065		1.48438		1.06326		0.651337		0.221924		0.147125		0.0602417		0.0507506		-0.0422971		0.00314335
106.22	3.52499		1.94657		1.48194		1.07205		0.648895		0.22351		0.149475		0.0603636		0.0534054		-0.0427859		0.00625583
106.32	3.52219		1.94305		1.47595		1.06814		0.645569		0.220581		0.146545		0.0570372		0.0481263		-0.0478516		0.0054931
106.42	3.51267		1.94074		1.47086		1.06183		0.639526		0.217224		0.141694		0.0520936		0.0427858		-0.0526122		0.00424193
106.52	3.5115		1.93677		1.47058		1.05728		0.643677		0.21167		0.142395		0.0519412		0.0489808		-0.0488585		0.00625625
106.62	3.5152		1.93643		1.46878		1.05911		0.6427		0.217468		0.143737		0.0556028		0.0526427		-0.0457763		0.00872803
106.72	3.51019		1.93756		1.46838		1.05984		0.643981		0.219116		0.150939		0.0573421		0.0570368		-0.0461735		0.0148614
106.82	3.5065		1.92593		1.46542		1.0527		0.637848		0.215424		0.146057		0.0502932		0.0511478		-0.0520628		0.00997933
106.92	3.50571		1.92508		1.46472		1.05084		0.6362		0.221924		0.146057		0.0574645		0.0559385		-0.0480654		0.0124206
107.02	3.4975		1.92423		1.45972		1.05167		0.637787		0.218171		0.144043		0.0526737		0.0550845		-0.0520319		0.013611
107.12	3.50372		1.92938		1.4686		1.05768		0.644195		0.226441		0.149353		0.0600275		0.0645136		-0.0440974		0.0201113
107.22	3.50964		1.93448		1.46985		1.05655		0.639739		0.235748		0.153289		0.0615533		0.0668938		-0.0379952		0.0276785
107.32	3.50662		1.931		1.45904		1.04517		0.634217		0.227875		0.146027		0.0569154		0.0598148		-0.0458373		0.0240176
107.42	3.49857		1.93103		1.46152		1.04285		0.632995		0.233948		0.147034		0.0609435		0.0638428		-0.0433351		0.0256957
107.52	3.49909		1.9285		1.45841		1.04178		0.631134		0.229858		0.142151		0.0632937		0.0631716		-0.0464172		0.0272827
107.62	3.4956		1.92688		1.45746		1.03928		0.633575		0.235138		0.143555		0.0649108		0.0670166		-0.0404964		0.0255433
107.72	3.50253		1.92956		1.46289		1.04706		0.634277		0.233062		0.148986		0.0682978		0.069488		-0.035645		0.0305781
107.82	3.49802		1.92068		1.46289		1.03677		0.636688		0.228394		0.14859		0.0667116		0.0647281		-0.040924		0.0263978
107.92	3.49817		1.92246		1.46161		1.03561		0.634827		0.228577		0.1474		0.0731202		0.062866		-0.0372316		0.0267639
108.02	3.50125		1.92725		1.46448		1.03564		0.635345		0.23117		0.144348		0.0721128		0.0654297		-0.0342408		0.0292359
108.12	3.49701		1.91718		1.45907		1.02856		0.631775		0.231506		0.140198		0.0690615		0.0619205		-0.0371397		0.0318299
108.22	3.49737		1.91473		1.46036		1.03085		0.632598		0.230255		0.144713		0.0691827		0.0685115		-0.0330813		0.0293268
108.32	3.48847		1.90775		1.45242		1.02115		0.622529		0.22525		0.137146		0.0676575		0.0602116		-0.0366513		0.0219727
108.42	3.49421		1.91363		1.45312		1.02176		0.623993		0.228393		0.137726		0.0695188		0.0657041		-0.0307924		0.025116
108.52	3.49032		1.90405		1.44718		1.01724		0.621308		0.227753		0.138123		0.0705261		0.0673523		-0.0328063		0.0198363
108.62	3.48639		1.89978		1.44052		1.0162		0.621246		0.223603		0.136658		0.0638735		0.0623778		-0.0369261		0.0182801
108.72	3.49057		1.89951		1.44083		1.01035		0.619996		0.225403		0.136597		0.0711062		0.0647583		-0.0321349		0.0211185
108.82	3.48902		1.90054		1.44446		1.00983		0.622192		0.22818		0.139099		0.0723267		0.0683895		-0.0290831		0.0238952
108.92	3.48849		1.90183		1.44021		1.00638		0.619385		0.226227		0.137054		0.0733034		0.0693663		-0.029419		0.0254824
109.02	3.49319		1.89685		1.44003		1.00674		0.624085		0.22525		0.136474		0.0662231		0.0649108		-0.0281373		0.028015
109.12	3.48462		1.89194		1.43271		1.00012		0.620667		0.219696		0.132477		0.0663147		0.0633544		-0.0350647		0.0232544
109.22	3.48676		1.89188		1.43649		0.996279		0.614228		0.224488		0.134827		0.0656438		0.0657047		-0.0350646		0.0250249
109.32	3.48434		1.89248		1.43179		0.999421		0.619354		0.227539		0.13974		0.0663453		0.0687558		-0.0295713		0.0246581
109.42	3.48788		1.89459		1.43494		0.996826		0.622894		0.229645		0.140075		0.073822		0.0744933		-0.0244448		0.0245973
109.52	3.48599		1.88708		1.43076		0.992555		0.617737		0.22641		0.139434		0.0711976		0.0772096		-0.0251161		0.0223693
109.62	3.48755		1.88895		1.42508		0.994812		0.616943		0.223297		0.137085		0.0710145		0.0675657		-0.0261841		0.0200196
109.72	3.48062		1.88342		1.42307		0.992676		0.617371		0.221894		0.137483		0.0709237		0.0678717		-0.0308527		0.0174266
109.82	3.4859		1.89325		1.43301		1.00018		0.629181		0.230712		0.144989		0.073425		0.0778191		-0.0219732		0.0274658
109.92	3.47797		1.88654		1.42481		0.996124		0.618622		0.22107		0.139221		0.0634159		0.0696111		-0.0277401		0.0216982
110.02	3.47589		1.88318		1.42236		0.992369		0.621643		0.221649		0.139801		0.0624085		0.0718381		-0.0275574		0.0222779
110.12	3.47562		1.88065		1.42237		0.987182		0.615662		0.220978		0.139313		0.0621033		0.0686339		-0.0292053		0.0212098
110.22	3.47327		1.88367		1.41711		0.988647		0.611969		0.216278		0.137939		0.0619205		0.0716859		-0.0265197		0.0197451
110.32	3.47018		1.88699		1.41308		0.988953		0.613159		0.218659		0.13913		0.0670169		0.0768431		-0.0259702		0.020752
110.42	3.47201		1.88846		1.41629		0.990907		0.616974		0.22049		0.141083		0.0636901		0.0778502		-0.0214844		0.0249937
110.52	3.4743		1.88843		1.41696		0.991852		0.615204		0.218109		0.146301		0.0642391		0.0760189		-0.0199589		0.0255736
110.62	3.47058		1.88339		1.41214		0.981995		0.606812		0.216706		0.137177		0.0583195		0.076264		-0.0227963		0.0220947
110.72	3.47418		1.88504		1.41492		0.983886		0.611389		0.21997		0.140594		0.0626827		0.0750729		-0.0222782		0.0236504
110.82	3.46283		1.88211		1.41162		0.982207		0.610687		0.214233		0.138245		0.0657655		0.0729371		-0.0262756		0.0229494
110.92	3.46585		1.87741		1.41122		0.979767		0.608368		0.211273		0.137634		0.0620117		0.0684816		-0.0232545		0.0218811
111.02	3.45791		1.87088		1.40478		0.974276		0.600281		0.207886		0.130432		0.0575561		0.0648496		-0.0263672		0.0186768
111.12	3.45816		1.87088		1.40256		0.971773		0.594909		0.210175		0.131928		0.0586242		0.0658263		-0.021179		0.0189821
111.22	3.45541		1.8692		1.40408		0.971743		0.596436		0.212464		0.128143		0.0552673		0.0653684		-0.0204164		0.0199282
111.32	3.46039		1.87234		1.40661		0.971558		0.598999		0.213257		0.131409		0.0598752		0.0721435		-0.0204165		0.0203551
111.42	3.45099		1.86844		1.39978		0.966094		0.592133		0.205719		0.129944		0.0538942		0.0685124		-0.0228878		0.0176698
111.52	3.45074		1.86688		1.3959		0.969419		0.59253		0.205536		0.13678		0.0573122		0.0725407		-0.020416		0.022003
111.62	3.45551		1.86795		1.40109		0.967041		0.590881		0.21051		0.139801		0.0555723		0.0779113		-0.0125121		0.0201111
111.72	3.4469		1.86737		1.40372		0.964447		0.591186		0.209259		0.138336		0.058319		0.0755005		-0.0127867		0.0192566
111.82	3.44916		1.86597		1.40427		0.966463		0.592743		0.205445		0.132874		0.0598754		0.0776976		-0.0106506		0.0221863
111.92	3.44998		1.86603		1.39984		0.962128		0.589356		0.205475		0.132904		0.0595398		0.0790407		-0.0106203		0.021637
112.02	3.45157		1.86658		1.40048		0.960326		0.590881		0.210816		0.13797		0.058502		0.0822753		-0.0041201		0.0194397
112.12	3.44876		1.86279		1.39325		0.957976		0.588928		0.206634		0.136932		0.0587768		0.0772097		-0.0121155		0.0182496
112.22	3.44602		1.86173		1.39197		0.956694		0.588441		0.208649		0.137757		0.0578924		0.0753484		-0.0148006		0.0158393
112.32	3.44364		1.85941		1.39584		0.955658		0.587097		0.208099		0.134918		0.060974		0.0806884		-0.0153199		0.0164184
112.42	3.43936		1.85867		1.39087		0.950349		0.583344		0.209229		0.138611		0.0563355		0.0772096		-0.0166014		0.0161134
112.52	3.435		1.86072		1.39465		0.952331		0.588349		0.208954		0.140595		0.0609439		0.0782475		-0.0126338		0.0181888
112.62	3.44135		1.86502		1.39209		0.958771		0.594116		0.21579		0.144592		0.0681758		0.0783993		-0.0095521		0.0221861
112.72	3.43372		1.86355		1.38983		0.956727		0.58728		0.209748		0.14441		0.0655216		0.076386		-0.0098568		0.0201421
112.82	3.43268		1.86749		1.39062		0.957886		0.588226		0.211975		0.143616		0.0647583		0.0822144		-0.0088194		0.0241393
112.92	3.43296		1.86258		1.39023		0.95938		0.58612		0.207397		0.145447		0.0671995		0.0847473		-0.0090944		0.0257873
113.02	3.43375		1.86367		1.39075		0.960723		0.588959		0.210083		0.144623		0.066467		0.0837704		-0.0085756		0.0247496
113.12	3.42572		1.85327		1.38452		0.952148		0.587952		0.207733		0.143311		0.066315		0.0800481		-0.0130004		0.0182802
113.22	3.42609		1.85123		1.3826		0.953277		0.58786		0.203003		0.144104		0.0656435		0.0798644		-0.0116273		0.017334
113.32	3.42642		1.85156		1.38019		0.956055		0.58786		0.206879		0.142853		0.0692751		0.0795897		-0.0085752		0.0170288
113.42	3.42621		1.85318		1.37985		0.957673		0.584808		0.208648		0.143891		0.0656125		0.0842588		-0.0117495		0.0186461
113.52	3.42334		1.84985		1.37488		0.953798		0.58432		0.205017		0.142486		0.0643309		0.0873411		-0.0092775		0.0175782
113.62	3.42493		1.84738		1.3764		0.948333		0.582184		0.200378		0.141968		0.0593263		0.0807498		-0.0147707		0.0138854
113.72	3.41742		1.84207		1.37207		0.941316		0.579163		0.200562		0.141663		0.0579225		0.076447		-0.0207822		0.0162355
113.82	3.415		1.84271		1.36709		0.943636		0.578217		0.201538		0.139832		0.0580444		0.0813597		-0.0130614		0.0141297
113.92	3.40741		1.84317		1.36642		0.941803		0.573578		0.202087		0.137878		0.0608826		0.0794984		-0.0155335		0.0130309
114.02	3.40814		1.84488		1.36902		0.945556		0.577271		0.200317		0.141449		0.062683		0.0857236		-0.0140992		0.0171814
114.12	3.40512		1.83963		1.36084		0.9368		0.570282		0.201416		0.13678		0.0597534		0.0840151		-0.0155335		0.0114442
114.22	3.4003		1.83905		1.3638		0.936187		0.571259		0.1987		0.13678		0.0603638		0.0856325		-0.0167236		0.00997925
114.32	3.39785		1.83667		1.3613		0.933258		0.575256		0.191467		0.141632		0.0594483		0.082855		-0.0214233		0.0099488
114.42	3.39792		1.8367		1.36075		0.930971		0.573731		0.193665		0.138458		0.0549317		0.0809631		-0.0198975		0.010376
114.52	3.39368		1.83542		1.35712		0.932099		0.572419		0.191468		0.133667		0.053101		0.0780948		-0.0247188		0.0125123
114.62	3.39535		1.83462		1.35693		0.936798		0.574188		0.196167		0.138641		0.0530391		0.083404		-0.0192565		0.014862
114.72	3.38837		1.83499		1.35373		0.937041		0.573211		0.1958		0.135345		0.0551145		0.087219		-0.0227359		0.0144952
114.82	3.38357		1.8327		1.34875		0.935334		0.566163		0.188751		0.128967		0.0462036		0.0827028		-0.026764		0.0094604
114.92	3.37924		1.8277		1.34695		0.932893		0.5625		0.186218		0.129974		0.0509033		0.0829164		-0.0220643		0.00540155
115.02	3.37778		1.82449		1.3501		0.932313		0.565979		0.187866		0.136292		0.0470581		0.0813294		-0.0222474		-0.0001526
115.12	3.37094		1.82449		1.34561		0.930358		0.56482		0.184815		0.136688		0.0451355		0.0817262		-0.0207214		0.0074463
115.22	3.37308		1.82791		1.3453		0.930053		0.563904		0.183685		0.13919		0.0521544		0.0832824		-0.0226443		0.006561
115.32	3.36881		1.83057		1.34522		0.92752		0.561523		0.186096		0.138245		0.052643		0.0857238		-0.0198363		0.00589008
115.42	3.36819		1.82926		1.34522		0.92752		0.560882		0.186889		0.135406		0.0531614		0.0857236		-0.0184634		0.0177917
115.52	3.36664		1.82635		1.34522		0.928009		0.558777		0.186889		0.133453		0.0524291		0.0871584		-0.0174866		0.0171816
115.62	3.3642		1.82706		1.34583		0.924499		0.556702		0.18338		0.130951		0.0497437		0.0820927		-0.0184934		0.0148621
115.72	3.36216		1.82672		1.34494		0.924988		0.557373		0.18573		0.132294		0.0502014		0.0827026		-0.0195314		0.0177001
115.82	3.36203		1.82452		1.33975		0.923492		0.553986		0.185333		0.131805		0.0496522		0.0822143		-0.0200196		0.0168152
115.92	3.35824		1.82272		1.33435		0.91446		0.547943		0.184052		0.128479		0.0523377		0.0809326		-0.018463		0.0168151
116.02	3.35943		1.8168		1.33838		0.914062		0.548798		0.182862		0.127899		0.0470887		0.0787966		-0.0160214		0.0162354
116.12	3.35672		1.81888		1.34225		0.918487		0.553253		0.187927		0.125976		0.0489805		0.0827633		-0.0151674		0.0177611
116.22	3.35757		1.81006		1.34149		0.914429		0.554261		0.192261		0.125031		0.050202		0.0866398		-0.0160213		0.0173956
116.32	3.35367		1.81061		1.34473		0.913759		0.555145		0.189331		0.128998		0.0549928		0.0818175		-0.0135803		0.0216064
116.42	3.35199		1.80945		1.34228		0.911409		0.549683		0.191193		0.128571		0.0570375		0.0842592		-0.0135803		0.0188904
116.52	3.34955		1.80395		1.33749		0.908571		0.547913		0.192566		0.125153		0.0566713		0.0867007		-0.0131835		0.0178835
116.62	3.3472		1.8085		1.33984		0.907991		0.549896		0.191772		0.129944		0.0607602		0.0861203		-0.0091857		0.0202026
116.72	3.35049		1.80933		1.3414		0.912447		0.549256		0.192108		0.13089		0.0614017		0.0816653		-0.0061641		0.0207831
116.82	3.3552		1.81366		1.34747		0.914611		0.553589		0.197174		0.135254		0.061737		0.0832819		-0.0039979		0.0244446
116.92	3.35266		1.81222		1.33731		0.909973		0.552704		0.198639		0.132294		0.0606688		0.0861207		-0.0043946		0.0245361
117.02	3.3483		1.80307		1.33222		0.904663		0.548401		0.194306		0.128571		0.0525516		0.084809		-0.0077204		0.0182801
117.12	3.35257		1.81033		1.34201		0.913758		0.552612		0.204071		0.131897		0.0598752		0.0881648		-0.0028381		0.0266724
117.22	3.34857		1.8038		1.34314		0.911408		0.552704		0.201935		0.130432		0.0574342		0.0877991		-0.002838		0.0251162
117.32	3.3471		1.80008		1.34326		0.907135		0.551239		0.200561		0.134949		0.0568238		0.0896301		-0.0038147		0.0236512
117.42	3.34372		1.7991		1.3393		0.904604		0.550293		0.199616		0.128876		0.049652		0.0862428		-0.0008544		0.0245666
117.52	3.34405		1.79352		1.33914		0.904939		0.55127		0.19751		0.127502		0.0524291		0.0910948		-0.0050353		0.0225525
117.62	3.34042		1.79239		1.33896		0.906159		0.545105		0.202423		0.132904		0.0538635		0.0901487		-0.006134		0.0262147
117.72	3.34201		1.79361		1.34354		0.90793		0.542328		0.195954		0.131378		0.0546572		0.0869447		-0.0073546		0.0270389
117.82	3.34516		1.79031		1.34094		0.908875		0.546356		0.19519		0.131409		0.0515745		0.0895385		-0.0039063		0.027069
117.92	3.34094		1.78921		1.33954		0.905457		0.542145		0.195587		0.130127		0.0497132		0.0855408		-0.0018311		0.0263978
118.02	3.34747		1.79474		1.34384		0.910707		0.549896		0.202026		0.129944		0.0565488		0.0882566		0.00839223		0.0350647
118.12	3.34024		1.79224		1.3374		0.907503		0.546753		0.197143		0.129944		0.0527651		0.0891421		0.00350942		0.0295104
118.22	3.33588		1.79269		1.33447		0.901947		0.541291		0.19339		0.125336		0.0506292		0.0841677		-2.994e-05		0.0265813
118.32	3.33941		1.79141		1.33655		0.901369		0.54071		0.18399		0.128113		0.0496216		0.0847471		0.00158676		0.028656
118.42	3.33539		1.78738		1.33353		0.899201		0.543915		0.187866		0.12555		0.0451355		0.0837707		-0.0023497		0.0276795
118.52	3.33539		1.78458		1.3364		0.898987		0.543335		0.185425		0.119202		0.0481566		0.086212		-0.0023502		0.0294188
118.62	3.33237		1.77811		1.32825		0.898223		0.538758		0.182983		0.116791		0.0453187		0.0827945		-0.0053711		0.0217896
118.72	3.32572		1.77768		1.33154		0.893556		0.538239		0.180633		0.114899		0.0443422		0.0800478		-0.0071411		0.0208132
118.82	3.32868		1.77432		1.33301		0.894685		0.542328		0.186127		0.117249		0.0455017		0.0817261		-0.0047915		0.0231628
118.92	3.32565		1.7746		1.32794		0.891785		0.534943		0.183747		0.115204		0.0382081		0.0773318		-0.0074462		0.0253907
119.02	3.32562		1.77392		1.32999		0.89276		0.535156		0.1828		0.119598		0.0378112		0.0792843		-0.0081789		0.0280761
119.12	3.32159		1.77017		1.32666		0.884275		0.534149		0.174683		0.116272		0.034485		0.0777895		-0.0100705		0.0212097
119.22	3.32504		1.77176		1.32666		0.891386		0.534149		0.179565		0.1185		0.0371398		0.0775147		-0.0052796		0.0221863
119.32	3.31842		1.77136		1.32422		0.888946		0.531708		0.179565		0.114807		0.0427856		0.0739136		-0.0028383		0.0240478
119.42	3.31644		1.76532		1.32236		0.887085		0.530212		0.177704		0.112549		0.0384828		0.0728455		-0.0022582		0.0228881
119.52	3.3176		1.76892		1.32471		0.888856		0.53601		0.180054		0.115783		0.042694		0.0744934		0.00137315		0.0299987
119.62	3.31003		1.76477		1.3175		0.884675		0.528992		0.180878		0.113953		0.0385134		0.0720824		-0.0025019		0.027771
119.72	3.319		1.76492		1.32285		0.890013		0.534607		0.186981		0.118896		0.0452882		0.0797422		0.00604242		0.0315552
119.82	3.31919		1.7674		1.31885		0.887879		0.532623		0.186096		0.117432		0.0417178		0.0764772		0.00634795		0.0308534
119.92	3.32279		1.77313		1.32519		0.891845		0.53659		0.185424		0.122711		0.0457457		0.0792539		0.0107113		0.0303953
120.02	3.31885		1.77072		1.32782		0.893799		0.539581		0.188416		0.124146		0.0481265		0.0828858		0.0177307		0.031647
120.12	3.3194		1.76502		1.32166		0.894409		0.537079		0.188721		0.127136		0.0457153		0.0780944		0.0176695		0.0339049
120.22	3.31909		1.76385		1.3212		0.892274		0.534424		0.185822		0.129853		0.0461125		0.070252		0.0146488		0.0367436
120.32	3.31155		1.76004		1.32275		0.890809		0.533661		0.187378		0.130829		0.0472718		0.0710752		0.016571		0.0377197
120.42	3.31915		1.75796		1.31738		0.886016		0.531219		0.186981		0.125457		0.0457154		0.0741273		0.0142517		0.0353699
120.52	3.31604		1.75894		1.32037		0.889038		0.531799		0.185639		0.123688		0.0462954		0.07605		0.0172731		0.0355531
120.62	3.31439		1.75723		1.32275		0.889558		0.536194		0.186401		0.128967		0.0486449		0.0761412		0.0167847		0.0390319
120.72	3.30984		1.75732		1.31995		0.889651		0.52948		0.186249		0.129761		0.0488588		0.0683596		0.0178832		0.0409547
120.82	3.31586		1.75747		1.31534		0.889343		0.530243		0.185791		0.131897		0.0520632		0.0658266		0.0186463		0.0421144
120.92	3.31671		1.75272		1.31094		0.887391		0.528198		0.189636		0.128021		0.0513002		0.0670471		0.0177612		0.0455323
121.02	3.31732		1.74539		1.31006		0.883699		0.526917		0.181519		0.124939		0.0481572		0.0658269		0.0069279		0.041138
121.12	3.31991		1.75125		1.31531		0.887359		0.530853		0.188629		0.127899		0.0558468		0.0698849		0.0151063		0.0500794
121.22	3.32052		1.75455		1.31629		0.886658		0.530426		0.187073		0.129242		0.0564573		0.0730286		0.0189208		0.0483396
121.32	3.3176		1.74847		1.31302		0.886719		0.530853		0.183197		0.130554		0.0517881		0.0726625		0.018402		0.0472107
121.42	3.31646		1.74148		1.3103		0.882843		0.531921		0.180664		0.129181		0.0492554		0.072052		0.0187684		0.0480956
121.52	3.3169		1.74392		1.31308		0.89029		0.533264		0.181702		0.130341		0.0539856		0.0759583		0.0204163		0.0458373
121.62	3.31684		1.74011		1.31055		0.883759		0.532562		0.185242		0.131989		0.0516052		0.0731507		0.0182495		0.0462036
121.72	3.31427		1.73917		1.31015		0.880645		0.527801		0.180542		0.127472		0.0540161		0.0722962		0.0191346		0.0470887
121.82	3.31607		1.73453		1.30817		0.884063		0.528168		0.179077		0.13031		0.0543822		0.0733947		0.0195008		0.0438537
121.92	3.31134		1.73795		1.30176		0.884917		0.526489		0.182373		0.131287		0.0553589		0.0768126		0.0223083		0.0382691
122.02	3.31		1.73377		1.2999		0.880737		0.521546		0.177185		0.124664		0.0477603		0.0722658		0.0158389		0.0382997
122.12	3.31189		1.73615		1.30289		0.883515		0.521515		0.172974		0.130097		0.0437926		0.0732724		0.0182193		0.0409851
122.22	3.31342		1.73563		1.30478		0.884675		0.523895		0.176636		0.137268		0.0511168		0.0764466		0.0211792		0.044159
122.32	3.31098		1.73258		1.30017		0.882477		0.523895		0.175415		0.134216		0.0480344		0.0758363		0.0257261		0.0439148
122.42	3.30521		1.73087		1.29785		0.877716		0.523316		0.170197		0.131531		0.0481567		0.0753786		0.0254824		0.0422363
122.52	3.30426		1.73563		1.29492		0.882966		0.518891		0.169067		0.132385		0.0477599		0.0711976		0.0225527		0.0392456
122.62	3.30414		1.7377		1.29434		0.889679		0.51767		0.176147		0.132385		0.0486451		0.0783998		0.0245972		0.0416566
122.72	3.30392		1.73035		1.28955		0.88678		0.51889		0.176147		0.134735		0.0504756		0.0755615		0.0230404		0.0381768
122.82	3.30072		1.72098		1.28427		0.875		0.513153		0.167847		0.129944		0.0432737		0.068543		0.0200195		0.0367432
122.92	3.29523		1.72138		1.28271		0.873321		0.513153		0.16452		0.129944		0.0402219		0.0661925		0.0176696		0.0343933
123.02	3.28815		1.72049		1.28271		0.875761		0.513641		0.16571		0.129944		0.0385132		0.0661927		0.0170898		0.0360412
123.12	3.28617		1.71805		1.28027		0.873323		0.515686		0.161011		0.131164		0.0408326		0.0692446		0.0147399		0.0329284
123.22	3.28457		1.71619		1.27597		0.867341		0.511902		0.159149		0.125885		0.0389711		0.0666809		0.0128786		0.031067
123.32	3.28552		1.71799		1.27777		0.865052		0.512695		0.163178		0.131897		0.0432131		0.0691526		0.0177002		0.0353089
123.42	3.28451		1.71692		1.27295		0.864989		0.510559		0.1604		0.130798		0.04364		0.0694884		0.0155945		0.0332947
123.52	3.2847		1.7164		1.27029		0.862367		0.506714		0.158966		0.131225		0.0418091		0.0676573		0.0166015		0.0347899
123.62	3.28394		1.7113		1.26788		0.862398		0.502716		0.154969		0.124878		0.0386966		0.0624696		0.0126042		0.0352785
123.72	3.28476		1.7071		1.26795		0.861694		0.508056		0.163146		0.132294		0.041595		0.0693965		0.0151057		0.0366208
123.82	3.28277		1.70447		1.26514		0.855865		0.506714		0.160309		0.123474		0.0408327		0.0704956		0.0127869		0.0382995
123.92	3.27643		1.707		1.26083		0.857299		0.505524		0.15683		0.123596		0.0414124		0.071167		0.0109252		0.0394897
124.02	3.27572		1.70233		1.2626		0.854186		0.508484		0.156036		0.123627		0.0426025		0.0729369		0.0151366		0.0460204
124.12	3.27225		1.70056		1.2579		0.854278		0.502014		0.15387		0.123169		0.037903		0.0711673		0.0133667		0.040741
124.22	3.27313		1.70108		1.2572		0.849579		0.504364		0.154663		0.119202		0.033966		0.0686341		0.0126954		0.0382996
124.32	3.27142		1.70389		1.25305		0.847718		0.504364		0.15506		0.119202		0.0418089		0.071167		0.00851423		0.0379028
124.42	3.26959		1.70145		1.25049		0.844513		0.499084		0.153595		0.11969		0.0354614		0.0621646		0.00961323		0.0335389
124.52	3.27201		1.69888		1.24942		0.843629		0.494232		0.150757		0.121063		0.0331422		0.0658264		0.00146483		0.0343934
124.62	3.27042		1.70105		1.24463		0.837279		0.490783		0.15094		0.119293		0.0354309		0.0642395		-0.0003051		0.034485
124.72	3.27414		1.70135		1.24316		0.840027		0.49295		0.157013		0.119598		0.0340268		0.0652156		0.0024409		0.0395809
124.82	3.26852		1.69803		1.24463		0.836701		0.489715		0.153687		0.118713		0.0379029		0.0655213		0.0011903		0.0363465
124.92	3.26361		1.69754		1.24121		0.836701		0.492157		0.156128		0.116272		0.0379029		0.0608216		0.0020448		0.0339051
125.02	3.26117		1.68915		1.23279		0.831848		0.489686		0.151246		0.115082		0.0330204		0.0611881		-0.0003962		0.0285342
125.12	3.26724		1.69226		1.24231		0.839141		0.49704		0.16098		0.117737		0.0420833		0.0672602		0.0118099		0.0352478
125.22	3.26505		1.68924		1.24286		0.83316		0.491669		0.153198		0.112946		0.0332338		0.0615236		0.00457768		0.0275574
125.32	3.26523		1.6878		1.24185		0.826966		0.490234		0.149323		0.113861		0.0335391		0.0647584		0.0026553		0.0261231
125.42	3.26837		1.68924		1.24805		0.831452		0.49411		0.153198		0.11734		0.0380247		0.0710753		0.00497405		0.0324402
125.52	3.26361		1.68985		1.245		0.835816		0.492065		0.153198		0.113342		0.0395506		0.0710753		0.00704965		0.0354919
125.62	3.26303		1.68973		1.24307		0.828369		0.493622		0.152435		0.113342		0.036438		0.0716858		0.00448613		0.0374145
125.72	3.25604		1.68726		1.24499		0.824249		0.49643		0.149658		0.11087		0.0368045		0.0683899		0.00375393		0.0391543
125.82	3.26037		1.68494		1.24347		0.827148		0.498199		0.151825		0.11148		0.0383606		0.069336		0.00714108		0.0413209
125.92	3.26019		1.6824		1.23816		0.826355		0.496551		0.14685		0.110809		0.0414428		0.0715637		0.0029907		0.0412294
126.02	3.26284		1.68484		1.24219		0.824005		0.498993		0.149658		0.110534		0.0431819		0.0760494		0.00546198		0.0479431
126.12	3.25385		1.67206		1.23486		0.819123		0.491669		0.145417		0.0991825		0.0298769		0.0647285		-0.0005793		0.0377199
126.22	3.25631		1.67496		1.2373		0.819122		0.496551		0.146362		0.102599		0.0306697		0.0671685		-0.0003972		0.0372312
126.32	3.25385		1.67657		1.23428		0.819122		0.496551		0.143921		0.108581		0.0348813		0.0669554		-0.0003972		0.0320433
126.42	3.24713		1.66943		1.22766		0.812012		0.488862		0.138672		0.099701		0.0282596		0.0643617		-0.0071104		0.0310974
126.52	3.24924		1.6706		1.22794		0.813538		0.492951		0.14029		0.100067		0.0315858		0.0670781		-0.0043943		0.0334168
126.62	3.24851		1.67578		1.22949		0.816315		0.496673		0.146271		0.101624		0.0350645		0.0710751		0.00265465		0.0358582
126.72	3.24176		1.67557		1.22522		0.809845		0.493714		0.13974		0.096741		0.0300601		0.0661928		-0.0004881		0.0279849
126.82	3.24444		1.67557		1.22754		0.809265		0.496643		0.138641		0.100128		0.0271913		0.0710752		-0.0003966		0.0284119
126.92	3.24475		1.67312		1.22568		0.807281		0.498108		0.140106		0.104645		0.0312499		0.0716858		0.00018312		0.0330201
127.02	3.25009		1.6741		1.22864		0.806549		0.498016		0.143066		0.109466		0.0318604		0.0770571		0.00314353		0.033142
127.12	3.24994		1.67801		1.23056		0.811798		0.498627		0.145385		0.106994		0.0316466		0.0775144		0.00543193		0.0341185
127.22	3.24783		1.67261		1.22208		0.809723		0.495941		0.143707		0.104919		0.0319216		0.0772095		0.00521863		0.0316164
127.32	3.24408		1.6702		1.22119		0.81192		0.496948		0.14685		0.103088		0.0335079		0.0788876		0.0044854		0.0291442
127.42	3.23615		1.65985		1.21423		0.804078		0.489716		0.139527		0.091858		0.0280461		0.0709845		-0.0077205		0.0241395
127.52	3.23089		1.65567		1.2164		0.801636		0.492157		0.137085		0.091858		0.0208131		0.0686342		-0.0077208		0.0241394
127.62	3.22605		1.65799		1.21875		0.797638		0.487274		0.137085		0.0914917		0.0202333		0.0686342		-0.0083007		0.0254212
127.72	3.2254		1.65375		1.2157		0.797027		0.486053		0.134033		0.0868528		0.0197142		0.0655822		-0.0077212		0.0201107
127.82	3.22467		1.64847		1.2135		0.79718		0.479584		0.132111		0.086609		0.0186158		0.0614322		-0.0106505		0.0159607
127.92	3.22601		1.65027		1.2128		0.792267		0.483123		0.131225		0.0825807		0.020813		0.0633544		-0.0105591		0.0231629
128.02	3.22357		1.64627		1.21106		0.791687		0.487762		0.133667		0.085022		0.0198058		0.0642394		-0.0121155		0.0231323
128.12	3.2207		1.64343		1.20749		0.786499		0.486756		0.127777		0.0836183		0.0155336		0.0610046		-0.0125123		0.0199279
128.22	3.21716		1.64288		1.20706		0.785949		0.483887		0.12735		0.079193		0.0198671		0.058899		-0.0130615		0.0202637
128.32	3.2138		1.64371		1.20749		0.783752		0.48471		0.129364		0.0804138		0.0176695		0.0576475		-0.0097655		0.0210875
128.42	3.21557		1.63678		1.20499		0.780456		0.481323		0.130676		0.078186		0.0143739		0.0631716		-0.0141294		0.0175172
128.52	3.21466		1.64041		1.2074		0.78247		0.483734		0.134887		0.0809017		0.0214535		0.065002		-0.0132148		0.0236207
128.62	3.21292		1.63565		1.20059		0.771881		0.481415		0.128998		0.074402		0.0167541		0.0560608		-0.0179745		0.0179138
128.72	3.20974		1.64136		1.19907		0.771728		0.481384		0.133636		0.079132		0.0195923		0.0628358		-0.0135193		0.022644
128.82	3.2027		1.63553		1.19376		0.768738		0.478974		0.128784		0.0722047		0.0135807		0.0588688		-0.0178832		0.0202335
128.92	3.20562		1.6337		1.19162		0.769928		0.479584		0.129394		0.0768433		0.0126341		0.0594788		-0.0194397		0.0208435
129.02	3.20852		1.63416		1.19052		0.770386		0.482483		0.134736		0.0797428		0.019837		0.0623786		-0.0139763		0.0237431
129.12	3.21027		1.63715		1.1947		0.77417		0.481415		0.135895		0.0805053		0.0139769		0.0659791		-0.0122374		0.0303957
129.22	3.21402		1.62833		1.19485		0.768463		0.480561		0.131836		0.079773		0.0131225		0.0643618		-0.0090638		0.0299072
129.32	3.21082		1.63407		1.19278		0.769989		0.483032		0.136383		0.0824585		0.0155946		0.066467		-0.0069578		0.0273435
129.42	3.20392		1.62772		1.1919		0.761505		0.481415		0.131104		0.0816048		0.0136114		0.0653082		-0.0107418		0.0247501
129.52	3.20572		1.63077		1.19211		0.762695		0.480835		0.132904		0.0791933		0.0126346		0.0643617		-0.0130612		0.0302125
129.62	3.20343		1.63284		1.19226		0.763733		0.478485		0.133056		0.0809935		0.0143433		0.0664674		-0.0107735		0.0321959
129.72	3.19736		1.63028		1.18851		0.755371		0.476654		0.125793		0.0768433		0.0126344		0.0610351		-0.0149231		0.0281679
129.82	3.20111		1.62909		1.18869		0.76007		0.478973		0.127319		0.079162		0.014953		0.0593561		-0.0111699		0.0304864
129.92	3.19379		1.62128		1.18067		0.755158		0.476136		0.122041		0.075959		0.00967485		0.0587777		-0.0199271		0.0227668
130.02	3.19174		1.61502		1.1792		0.753693		0.468629		0.125001		0.0737915		0.0115364		0.0574041		-0.0189509		0.0246279
130.12	3.19122		1.61892		1.18311		0.755158		0.481018		0.136108		0.0723265		0.0124207		0.0619199		-0.0150452		0.0273436
130.22	3.19281		1.61813		1.18311		0.757202		0.478851		0.133759		0.077118		0.0100708		0.0638734		-0.0150452		0.0275573
130.32	3.18811		1.61441		1.18103		0.755646		0.474213		0.132507		0.0718383		0.0100708		0.0641479		-0.0126038		0.0275573
130.42	3.19379		1.61209		1.18225		0.755645		0.47409		0.128387		0.077209		0.0130917		0.0636594		-0.0075077		0.0275569
130.52	3.1944		1.61209		1.18311		0.757508		0.478974		0.133759		0.079071		0.0178835		0.0641177		-0.0067438		0.0299988
130.62	3.19729		1.61306		1.18554		0.755371		0.48407		0.13913		0.0802308		0.0205078		0.0683288		-0.0012813		0.0354616
130.72	3.19663		1.616		1.1831		0.754059		0.481995		0.139038		0.0850217		0.0210877		0.068756		0.00350958		0.0392762
130.82	3.19122		1.60953		1.18249		0.755036		0.474762		0.135407		0.0813902		0.0197145		0.0665595		0.00045781		0.0323185
130.92	3.18967		1.60516		1.17325		0.747651		0.467133		0.125184		0.0746773		0.0129099		0.0621958		-0.0039054		0.0279549
131.02	3.19147		1.6073		1.17438		0.746826		0.471375		0.123719		0.0762027		0.0152898		0.0643317		-0.0041801		0.0295107
131.12	3.20013		1.60681		1.17285		0.746857		0.472504		0.132782		0.0757447		0.0208128		0.0691222		0.00244138		0.0368349
131.22	3.19486		1.60587		1.17285		0.746857		0.473724		0.130035		0.0757447		0.0208128		0.0681153		9.1524e-05		0.0368349
131.32	3.19425		1.60818		1.17248		0.741973		0.473419		0.124115		0.077789		0.0232541		0.0642391		9.1075e-05		0.0364682
131.42	3.19342		1.59744		1.17032		0.739045		0.469086		0.122254		0.0733038		0.0173041		0.0607305		-0.000793		0.0291145
131.52	3.19143		1.59851		1.16074		0.739624		0.468811		0.115693		0.0714417		0.0130619		0.0565191		-0.0011594		0.0301819
131.62	3.19379		1.59561		1.1625		0.741974		0.46872		0.118042		0.0737915		0.0144652		0.0609133		-0.0024413		0.028534
131.72	3.18924		1.59177		1.16055		0.739044		0.46811		0.12149		0.0762328		0.0109557		0.0621949		-0.0050048		0.0313718
131.82	3.19247		1.59003		1.16495		0.742462		0.469024		0.127594		0.0820007		0.0153504		0.0636591		-0.0029296		0.0357665
131.92	3.18823		1.59421		1.16388		0.740814		0.469116		0.124206		0.0798635		0.0173333		0.0650323		0.00088423		0.0359795
132.02	3.18295		1.58771		1.15759		0.738007		0.462281		0.123414		0.0771182		0.0131843		0.0610054		-0.0043941		0.0260013
132.12	3.18509		1.58667		1.1571		0.740173		0.466278		0.123382		0.0801085		0.0119018		0.059723		0.0014337		0.0318297
132.22	3.18277		1.5845		1.15295		0.728546		0.463867		0.121002		0.0747982		0.0101929		0.0574339		-0.0051574		0.0297241
132.32	3.18329		1.58292		1.15161		0.729614		0.46286		0.122803		0.077667		0.0125121		0.0549314		-0.0019836		0.0327146
132.42	3.18255		1.58292		1.14941		0.732727		0.461396		0.122925		0.074188		0.0149535		0.0592649		-0.0057678		0.0315551
132.52	3.18304		1.57965		1.14658		0.731811		0.461395		0.122925		0.0775755		0.0149534		0.0569148		-0.0076296		0.0299986
132.62	3.18161		1.57401		1.14358		0.73172		0.45874		0.120514		0.0700075		0.0129092		0.0524293		-0.0085144		0.0275878
132.72	3.17758		1.56668		1.14502		0.726837		0.455536		0.118408		0.0659788		0.0120242		0.0515444		-0.0122069		0.0245363
132.82	3.17545		1.56543		1.14316		0.727417		0.453186		0.120575		0.0641175		0.0126042		0.0521244		-0.0139766		0.0178836
132.92	3.17267		1.56949		1.14453		0.728973		0.455047		0.122314		0.0652767		0.0137631		0.0482178		-0.0120243		0.0245052
133.02	3.16907		1.56473		1.13913		0.721924		0.451142		0.115082		0.060822		0.0102546		0.045777		-0.0105583		0.0203249
133.12	3.17584		1.56717		1.14456		0.730011		0.453186		0.117187		0.0674135		0.0170289		0.0505678		-0.0061348		0.02475
133.22	3.1673		1.56436		1.13819		0.721955		0.451263		0.113159		0.0679628		0.0153504		0.050171		-0.0105286		0.023163
133.32	3.16989		1.56259		1.13519		0.720275		0.447632		0.115417		0.066864		0.013397		0.0490111		-0.0122987		0.0205078
133.42	3.1687		1.55753		1.13281		0.71817		0.441407		0.112183		0.0610962		0.0125124		0.0481265		-0.0126036		0.0197451
133.52	3.16858		1.56589		1.13885		0.722809		0.449952		0.118225		0.0677186		0.0181582		0.0535894		-0.006561		0.0248109
133.62	3.16781		1.55975		1.13809		0.725281		0.450074		0.122345		0.0736084		0.0176696		0.0519716		-0.004883		0.0225829
133.72	3.16382		1.55554		1.13632		0.723511		0.448304		0.118134		0.0694886		0.0135804		0.0487059		-0.0066528		0.020813
133.82	3.16632		1.56033		1.13623		0.723236		0.450653		0.120117		0.0718381		0.0159301		0.0486142		-0.0039367		0.0231627
133.92	3.16311		1.5585		1.13544		0.721832		0.45102		0.121246		0.0690002		0.0183716		0.0489808		-0.0027467		0.023163
134.02	3.16635		1.55838		1.12695		0.719513		0.451599		0.122925		0.066864		0.0158997		0.0505676		-0.0067443		0.0256042
134.12	3.16705		1.55292		1.12695		0.719116		0.447144		0.122559		0.065094		0.0184022		0.0502013		-0.0048826		0.0250245
134.22	3.16604		1.55231		1.12518		0.719299		0.44635		0.119293		0.0680236		0.0164793		0.0497741		-0.006073		0.0238342
134.32	3.17154		1.55075		1.12424		0.718384		0.44696		0.119232		0.0671689		0.0132141		0.0512691		-0.0045775		0.0249328
134.42	3.16632		1.54764		1.12109		0.71756		0.443817		0.117951		0.0640263		0.0100712		0.047913		-0.0077205		0.0202336
134.52	3.16586		1.54746		1.11945		0.714935		0.44342		0.113556		0.0638428		0.010681		0.0444945		-0.007294		0.0181884
134.62	3.16458		1.54196		1.11707		0.711304		0.441468		0.112274		0.0611876		0.0120238		0.0408934		-0.0067751		0.0181274
134.72	3.1597		1.54071		1.1163		0.708283		0.440308		0.111694		0.0645145		0.0090943		0.0427551		-0.0090638		0.012909
134.82	3.16312		1.53922		1.11893		0.709137		0.438202		0.112152		0.0629271		0.00714135		0.0428466		-0.0065001		0.0137632
134.92	3.15619		1.53259		1.10996		0.705262		0.431733		0.105836		0.0606086		-0.0020438		0.038453		-0.0188591		0.00656208
135.02	3.15375		1.53445		1.10986		0.706207		0.430512		0.103394		0.0600282		-0.0013424		0.041169		-0.017974		0.00598155
135.12	3.15882		1.53857		1.11154		0.708679		0.433502		0.109528		0.0627442		0.00216656		0.0438539		-0.0136715		0.0101932
135.22	3.15659		1.5379		1.1127		0.712097		0.438354		0.109558		0.0699157		0.00411993		0.0426635		-0.0092773		0.0113525
135.32	3.15665		1.535		1.11032		0.709229		0.435578		0.111175		0.0604861		0.00173953		0.0402839		-0.0110473		0.00653098
135.42	3.15524		1.5329		1.11038		0.709289		0.434478		0.108429		0.0581967		0.00122052		0.0401912		-0.009827		0.00659155
135.52	3.15521		1.52969		1.10596		0.707794		0.436005		0.107788		0.0615845		-0.0001826		0.0417787		-0.0135801		0.00674479
135.62	3.15463		1.5329		1.1044		0.709259		0.435028		0.108642		0.0636596		0.00128176		0.0397033		-0.0121155		0.00588975
135.72	3.15594		1.52826		1.099		0.708649		0.434418		0.105927		0.0625305		0.00027458		0.0431213		-0.0176086		0.00555399
135.82	3.15341		1.52969		1.09729		0.704529		0.433716		0.105774		0.0568236		-0.0025941		0.0393676		-0.0189211		0.00573731
135.92	3.14966		1.52527		1.09735		0.708283		0.433228		0.107849		0.0597229		-0.0005797		0.041382		-0.0092162		0.00930802
136.02	3.1561		1.52823		1.10098		0.709259		0.426239		0.103882		0.0596312		0.00421141		0.0407103		-0.0081175		0.00790402
136.12	3.15109		1.52789		1.09988		0.708649		0.426605		0.10614		0.0597839		0.00399781		0.0405883		-0.0078436		0.00292969
136.22	3.14524		1.52222		1.09363		0.700836		0.425751		0.104736		0.0575563		-0.0003968		0.0392149		-0.0166321		-0.0008849
136.32	3.14203		1.52261		1.09128		0.697907		0.425171		0.0999757		0.0552674		-0.0050655		0.0344547		-0.0204162		-0.0032039
136.42	3.1402		1.52481		1.0889		0.694366		0.41806		0.100586		0.0558471		-0.0068971		0.0356444		-0.0179444		-0.0001526
136.52	3.1391		1.52374		1.08362		0.693756		0.420501		0.102142		0.0578001		-0.0049439		0.0350645		-0.0213625		0.00424217
136.62	3.13657		1.52039		1.08505		0.695191		0.419098		0.0989988		0.0563968		-0.0059508		0.0359192		-0.0198368		0.00323493
136.72	3.1347		1.5119		1.08252		0.692658		0.415009		0.0941162		0.0523074		-0.007904		0.0330809		-0.0227356		-0.000244
136.82	3.13507		1.51028		1.08005		0.693024		0.414276		0.0944824		0.0526734		-0.0029908		0.0318907		-0.0243531		-0.0034484
136.92	3.13593		1.51611		1.08578		0.696685		0.416198		0.101653		0.0557245		0.0028678		0.0361321		-0.0222481		0.00237959
137.02	3.13614		1.51892		1.09192		0.69812		0.421387		0.104614		0.0495299		0.00372305		0.0393371		-0.0238341		0.00500483
137.12	3.1347		1.51065		1.08865		0.695191		0.412445		0.100952		0.051819		0.00296012		0.0393371		-0.0238341		0.00021342
137.22	3.13226		1.51297		1.08606		0.696075		0.414032		0.100952		0.0514223		-0.0001832		0.0417783		-0.0248107		0.00265483
137.32	3.12814		1.51337		1.08878		0.696472		0.409668		0.10672		0.0502623		0.00057956		0.041595		-0.0283203		0.00118998
137.42	3.12702		1.5076		1.08243		0.693146		0.408662		0.103028		0.0469365		-0.0046685		0.0359196		-0.0316461		-0.0013729
137.52	3.12897		1.50946		1.08008		0.693146		0.413635		0.105744		0.046692		-0.0045777		0.0408022		-0.0267638		-0.0045471
137.62	3.12604		1.50562		1.08289		0.693512		0.405243		0.104126		0.0444946		-0.0066528		0.044098		-0.0288386		0.00164801
137.72	3.13141		1.51016		1.08078		0.694214		0.410339		0.105682		0.049591		-0.0038758		0.0459899		-0.0260619		0.002655
137.82	3.12933		1.51044		1.0834		0.700866		0.417845		0.109527		0.0542596		0.00118955		0.052428		-0.0215764		0.00366119
137.92	3.12689		1.50192		1.08163		0.694214		0.407685		0.108979		0.0484931		-0.00534		0.0476387		-0.0283502		0.00372392
138.02	3.12094		1.50311		1.07559		0.690033		0.406617		0.105621		0.0471192		-0.0041805		0.0465701		-0.0296934		-0.0013426
138.12	3.11819		1.50467		1.07752		0.687195		0.409027		0.104859		0.0460817		-0.0005493		0.0456847		-0.0218806		0.00021369
138.22	3.11829		1.50671		1.08173		0.688934		0.409912		0.104553		0.0506286		0.00048827		0.0473632		-0.0280456		0.00283806
138.32	3.11874		1.50482		1.08609		0.690002		0.416015		0.10501		0.0513607		0.0027766		0.0458978		-0.0207829		0.00512614
138.42	3.11713		1.50028		1.07602		0.688264		0.4068		0.103394		0.0468452		-0.0023492		0.0421759		-0.0238335		0.00061093
138.52	3.11322		1.50082		1.08103		0.686859		0.40561		0.101502		0.0478825		-0.0060729		0.0413518		-0.0234675		-0.0005797
138.62	3.11664		1.50235		1.07959		0.690216		0.404846		0.106323		0.0513308		0.00030513		0.0484008		-0.0223698		0.00585916
138.72	3.11191		1.4938		1.07755		0.688141		0.40152		0.103668		0.0486757		-0.00177		0.0422669		-0.0244446		0.00302118
138.82	3.11185		1.49579		1.07706		0.687286		0.397552		0.10611		0.048309		-0.0022584		0.0441281		-0.0249022		0.00314323
138.92	3.11792		1.4953		1.07962		0.687073		0.406616		0.10907		0.049652		0.00424183		0.0460815		-0.0237122		0.00930778
139.02	3.10993		1.49686		1.0835		0.687317		0.405731		0.108856		0.0518187		0.00384515		0.0470274		-0.0252992		0.007904
139.12	3.11188		1.49161		1.08313		0.687988		0.402924		0.11026		0.0490112		-0.0005493		0.0473939		-0.0207826		0.00219725
139.22	3.10345		1.48807		1.07596		0.685699		0.402222		0.102051		0.0475158		-0.001648		0.0469972		-0.0243225		-0.0004578
139.32	3.10404		1.49429		1.07248		0.685425		0.406403		0.106385		0.044098		-0.0010679		0.0413823		-0.0243221		0.00451693
139.42	3.10617		1.49246		1.07529		0.684967		0.404754		0.100586		0.0464473		-0.00116		0.0419001		-0.0239566		0.00067112
139.52	3.10101		1.49445		1.07736		0.683503		0.404266		0.102631		0.0459903		-0.0010376		0.0480656		-0.0228267		0.00375369
139.62	3.10553		1.49744		1.08057		0.684662		0.404266		0.102783		0.0465698		0.0012816		0.0408021		-0.0228576		0.00518811
139.72	3.10248		1.49676		1.07629		0.679962		0.401612		0.103424		0.048889		-0.0017396		0.0432435		-0.0257873		0.00451671
139.82	3.10346		1.49237		1.07364		0.675843		0.401245		0.101471		0.0468445		-0.0065305		0.0436409		-0.0228573		-0.0002438
139.92	3.10061		1.4906		1.07324		0.682006		0.403595		0.105804		0.0457455		-0.00351		0.0482176		-0.0222781		0.00030482
140.02	3.09809		1.49441		1.07471		0.681916		0.39859		0.0998841		0.044983		-0.0017697		0.0481264		-0.0256648		0.00021351
140.12	3.09809		1.49869		1.07715		0.679474		0.397736		0.0999757		0.0453795		0.00283805		0.0475158		-0.0252071		0.00451649
140.22	3.09564		1.49454		1.07959		0.681916		0.399567		0.0999755		0.0499877		-0.0011597		0.0513		-0.0243225		0.00457759
140.32	3.09332		1.49686		1.07413		0.684357		0.399964		0.103607		0.05072		-0.000763		0.0553284		-0.0273742		0.00460814
140.42	3.09173		1.49744		1.06952		0.684936		0.39862		0.104828		0.0450743		0.00418095		0.0541992		-0.0272523		0.00518771
140.52	3.0932		1.49735		1.07031		0.683014		0.394013		0.0985107		0.044403		0.00042728		0.056427		-0.032135		0.00714101
140.62	3.09051		1.49634		1.06714		0.682251		0.393768		0.095459		0.0383913		0.00103763		0.0546264		-0.0327458		0.0025328
140.72	3.08441		1.48785		1.06641		0.680725		0.394012		0.0935364		0.0360108		0.00070173		0.0476379		-0.0317384		-0.0012207
140.82	3.08765		1.49383		1.0668		0.686706		0.398315		0.097931		0.035614		0.00570693		0.0480342		-0.0279539		0.00732391
140.92	3.08893		1.49539		1.06592		0.688873		0.398041		0.0985411		0.0396115		0.00714083		0.0499876		-0.0287172		0.00656097
141.02	3.08935		1.49332		1.06571		0.691559		0.398285		0.0949707		0.0426332		0.00750733		0.0511172		-0.0281369		0.00692735
141.12	3.08893		1.49853		1.06192		0.693146		0.399872		0.0965578		0.0425415		0.00909428		0.0499878		-0.0257873		0.0115662
141.22	3.08548		1.50076		1.06076		0.690887		0.400452		0.0950624		0.0423585		0.0127259		0.052124		-0.0285949		0.0108338
141.32	3.08258		1.5004		1.06506		0.691101		0.402435		0.0986023		0.0409848		0.0139771		0.0541072		-0.0307618		0.00839233
141.42	3.08194		1.49637		1.06345		0.688751		0.398407		0.0942687		0.038635		0.00985695		0.0531005		-0.0334779		0.00753761
141.52	3.08282		1.49149		1.06104		0.68631		0.395966		0.0901799		0.036194		0.00625675		0.0524296		-0.0375055		0.00448639
141.62	3.08157		1.49463		1.0621		0.68396		0.397034		0.0909126		0.037262		0.0117188		0.0535888		-0.0339956		0.00527975
141.72	3.08429		1.49381		1.06531		0.686585		0.40271		0.0949708		0.0429078		0.0197141		0.0567932		-0.0289308		0.00878905
141.82	3.08688		1.49539		1.06751		0.687011		0.404266		0.0965574		0.046936		0.0219115		0.0583799		-0.0287476		0.0104674
141.92	3.08493		1.49503		1.06946		0.690735		0.4039		0.0937502		0.04657		0.0232543		0.061066		-0.025543		0.0101015
142.02	3.08117		1.49213		1.06747		0.686981		0.402496		0.0942078		0.039795		0.0195313		0.0613711		-0.0266722		0.00869744
142.12	3.07953		1.49686		1.06347		0.685334		0.401062		0.0930171		0.0428465		0.0178832		0.0618899		-0.0278629		0.00949083
142.22	3.07523		1.49234		1.05673		0.68164		0.397888		0.0899351		0.040802		0.0160216		0.0590819		-0.028717		0.00518794
142.32	3.07572		1.49414		1.05966		0.684449		0.404846		0.0882571		0.046051		0.0183718		0.0637207		-0.0305782		0.00994888
142.42	3.07318		1.49014		1.05957		0.682525		0.404266		0.0914299		0.0459587		0.0189507		0.0637506		-0.0282294		0.0124201
142.52	3.07172		1.48816		1.05469		0.679963		0.401825		0.0893557		0.0459598		0.0159302		0.060822		-0.0282283		0.00753772
142.62	3.0762		1.49539		1.05673		0.684845		0.402222		0.0898132		0.0463257		0.0183714		0.0626832		-0.025177		0.00997917
142.72	3.07733		1.49356		1.05618		0.685455		0.407318		0.0888673		0.049103		0.0159606		0.058502		-0.0257874		0.0105896
142.82	3.08069		1.49463		1.05594		0.688965		0.407501		0.0893555		0.0539855		0.0189819		0.0620116		-0.0246273		0.0140991
142.92	3.08725		1.50396		1.06094		0.690031		0.412474		0.0959759		0.0566082		0.0261821		0.0709824		-0.0156269		0.0224898
143.02	3.07941		1.49527		1.05252		0.684723		0.407684		0.0860594		0.0493468		0.0182496		0.0685116		-0.022858		0.0128785
143.12	3.07523		1.49249		1.0484		0.680511		0.405792		0.0855111		0.046875		0.0164795		0.0667418		-0.0219109		0.0116276
143.22	3.0777		1.49405		1.04837		0.68631		0.408783		0.0887758		0.049408		0.0267945		0.0693359		-0.0128785		0.02182
143.32	3.07757		1.49335		1.04895		0.685333		0.411102		0.0887449		0.0493775		0.0292051		0.0700985		-0.0117187		0.024139
143.42	3.0726		1.49222		1.04944		0.684448		0.408081		0.0854188		0.0493775		0.0252076		0.0647278		-0.010559		0.0192567
143.52	3.07556		1.49414		1.04953		0.682678		0.406525		0.0846251		0.0501708		0.0284424		0.0679622		-0.0092777		0.0200499
143.62	3.07108		1.4895		1.04248		0.674499		0.401825		0.0823975		0.047516		0.0286254		0.0657042		-0.0136719		0.020233
143.72	3.07269		1.48953		1.03659		0.676269		0.402191		0.0823975		0.0459595		0.0286254		0.0654906		-0.0160217		0.020233
143.82	3.07318		1.48465		1.03577		0.674591		0.404175		0.0823975		0.0463563		0.0284424		0.0647278		-0.0184631		0.0141601
143.92	3.06732		1.48114		1.0376		0.673493		0.402802		0.0791323		0.0470278		0.0320435		0.0642397		-0.0193176		0.0120546
144.02	3.06757		1.47659		1.03372		0.671417		0.403015		0.0771482		0.0445253		0.0337218		0.0663143		-0.0218815		0.0146178
144.12	3.06097		1.47858		1.02603		0.671539		0.401336		0.07605		0.0381469		0.0305786		0.0651243		-0.0239252		0.0129091
144.22	3.06643		1.47266		1.02597		0.672852		0.401428		0.0784912		0.0387267		0.0346068		0.0697327		-0.0250855		0.0159302
144.32	3.0639		1.47693		1.0289		0.67691		0.406189		0.0784913		0.038635		0.0402223		0.0696104		-0.0185852		0.0182799
144.42	3.06586		1.47879		1.0304		0.673126		0.407196		0.0786744		0.0392455		0.0413209		0.0701903		-0.0203247		0.0159303
144.52	3.06879		1.47574		1.03317		0.677643		0.408081		0.0780333		0.0387269		0.0433958		0.0700986		-0.021027		0.0158388
144.62	3.0643		1.47492		1.022		0.671844		0.401245		0.079285		0.0354918		0.0430604		0.0680541		-0.0247797		0.0187684
144.72	3.06705		1.47769		1.02478		0.668152		0.405243		0.0809326		0.0381469		0.0390627		0.0716858		-0.0215149		0.01828
144.82	3.07172		1.47589		1.026		0.666382		0.405243		0.0809325		0.0381775		0.038391		0.066681		-0.0238343		0.01828
144.92	3.06339		1.46118		1.01364		0.665315		0.396913		0.0725719		0.0346994		0.0343638		0.0568856		-0.0297231		0.0103157
145.02	3.06027		1.45783		1.0126		0.661194		0.395508		0.0682681		0.0312195		0.0285342		0.0582889		-0.0307613		0.0097049
145.12	3.06402		1.45947		1.01212		0.661651		0.396088		0.0688479		0.0339964		0.0307007		0.0604554		-0.0261531		0.00833118
145.22	3.06482		1.45834		1.01364		0.666229		0.398377		0.0705568		0.0389711		0.0330201		0.0623473		-0.0244447		0.0208129
145.32	3.0694		1.45889		1.01428		0.668976		0.399017		0.0688478		0.0387571		0.0336306		0.0589904		-0.0255738		0.0201722
145.42	3.06915		1.45596		1.00867		0.666778		0.402068		0.0712886		0.0432736		0.0363157		0.0628964		-0.0241703		0.0169368
145.52	3.06763		1.45682		1.00635		0.662781		0.402801		0.0715637		0.0425415		0.0354615		0.0598448		-0.0272522		0.0144958
145.62	3.06195		1.44901		1.00351		0.664551		0.399963		0.0697938		0.0429382		0.0354615		0.0598448		-0.0243224		0.0162047
145.72	3.06332		1.45041		0.999938		0.666321		0.399414		0.0759582		0.0455017		0.0340271		0.0632936		-0.0233154		0.0179443
145.82	3.069		1.4534		1.00143		0.665496		0.401336		0.0789792		0.0475156		0.0409239		0.0677483		-0.0164186		0.0234979
145.92	3.06488		1.45096		0.999633		0.663849		0.402801		0.0761718		0.0474243		0.0365296		0.0670777		-0.0171204		0.0163267
146.02	3.06244		1.44791		0.998932		0.661407		0.397919		0.072357		0.0455931		0.0394895		0.0647275		-0.01944		0.0193788
146.12	3.0596		1.44375		0.9917		0.654083		0.40036		0.0740974		0.0454712		0.0387573		0.0570372		-0.0192253		0.0168156
146.22	3.06561		1.44556		0.99646		0.658478		0.40268		0.0797426		0.0508118		0.0442505		0.0602113		-0.0140992		0.0197143
146.32	3.05707		1.43631		0.99121		0.651642		0.397645		0.0717471		0.0458377		0.040741		0.0570076		-0.0209047		0.0186469
146.42	3.05768		1.43448		0.98877		0.64679		0.399414		0.0711667		0.045227		0.0361633		0.0554502		-0.0208741		0.0175474
146.52	3.0516		1.43472		0.989381		0.646759		0.400452		0.0750733		0.0459596		0.0364381		0.0554505		-0.018463		0.0216064
146.62	3.05335		1.43201		0.991273		0.644318		0.394593		0.0762637		0.0469055		0.0364075		0.0554505		-0.0178833		0.0192568
146.72	3.05084		1.43249		0.984863		0.641876		0.3945		0.0760499		0.0410766		0.0370484		0.0554506		-0.0188599		0.0198363
146.82	3.06048		1.43915		0.987671		0.646514		0.39978		0.0841061		0.0487666		0.0434264		0.0576772		-0.0182191		0.0244132
146.92	3.056		1.43252		0.986328		0.64151		0.401916		0.0842587		0.0499569		0.0397337		0.0593565		-0.0207827		0.0260925
147.02	3.05755		1.43484		0.987274		0.64444		0.401245		0.0819092		0.0484009		0.0368348		0.0569154		-0.0196533		0.0260926
147.12	3.05844		1.43524		0.9888		0.647155		0.398682		0.0823061		0.0463561		0.0360718		0.0593566		-0.0208738		0.0261231
147.22	3.05319		1.43231		0.9888		0.646667		0.398315		0.0873107		0.0464781		0.0435487		0.0597536		-0.017212		0.024048
147.32	3.05649		1.43387		0.986695		0.64334		0.399291		0.0855098		0.0522151		0.0388789		0.0613092		-0.0198064		0.0280452
147.42	3.04914		1.42691		0.986236		0.645203		0.39206		0.0803531		0.0449831		0.0346072		0.058472		-0.0156552		0.0259709
147.52	3.0524		1.42725		0.988006		0.641022		0.390229		0.0824892		0.0455934		0.0399783		0.0550846		-0.0179438		0.030243
147.62	3.05228		1.4325		0.984559		0.643921		0.395935		0.0854195		0.0503234		0.0422975		0.0579834		-0.0167838		0.0319217
147.72	3.05524		1.43582		0.989289		0.647919		0.402313		0.0902101		0.0527954		0.045105		0.0631409		-0.0090942		0.0337829
147.82	3.05365		1.43451		0.984987		0.637849		0.398622		0.0859381		0.0485236		0.0424199		0.0604564		-0.0115963		0.0307321
147.92	3.0542		1.4353		0.986694		0.642853		0.402679		0.0882259		0.053253		0.0471492		0.0640255		-0.0092166		0.0357356
148.02	3.05326		1.42993		0.985535		0.643891		0.397919		0.0912785		0.0538637		0.0473635		0.0574957		-0.0061641		0.0311585
148.12	3.05173		1.42874		0.990845		0.642975		0.397919		0.094269		0.0564576		0.0491638		0.0580139		-0.0062557		0.0375671
148.22	3.05316		1.43338		0.98584		0.642364		0.40036		0.0965576		0.0547486		0.0550843		0.0575257		-0.0032044		0.0362244
148.32	3.0477		1.42917		0.984649		0.641174		0.396729		0.0950012		0.0535584		0.0523378		0.0547485		0.00036605		0.0366211
148.42	3.04779		1.42459		0.979982		0.63556		0.390809		0.0936284		0.0507205		0.0452274		0.0528872		-0.0018613		0.0343936
148.52	3.04779		1.42166		0.982238		0.634064		0.388062		0.0936279		0.0514525		0.047058		0.0569152		-5e-08		0.0368347
148.62	3.04569		1.42166		0.982026		0.634064		0.391663		0.0936277		0.0537719		0.0447387		0.0569152		-0.0047914		0.0339966
148.72	3.04486		1.42102		0.983765		0.633453		0.389099		0.0933839		0.0525511		0.0435485		0.0508424		-0.0033568		0.0324401
148.82	3.03998		1.41241		0.979615		0.629304		0.37851		0.0855412		0.0436406		0.0366824		0.0445257		-0.0115052		0.0310065
148.92	3.03717		1.41287		0.980347		0.625884		0.37741		0.0841363		0.0449823		0.0364372		0.0472712		-0.008332		0.0339045
149.02	3.03296		1.40897		0.968751		0.623718		0.373871		0.0785829		0.0410768		0.032318		0.0469362		-0.017578		0.0294189
149.12	3.03247		1.41355		0.970916		0.623291		0.376648		0.08191		0.040405		0.0355528		0.0413818		-0.0183707		0.028229
149.22	3.03684		1.41238		0.979461		0.628327		0.382324		0.0858153		0.0468447		0.0414124		0.0451967		-0.0121154		0.0347596
149.32	3.02994		1.41202		0.976594		0.624298		0.380952		0.0825202		0.0422671		0.037049		0.0399485		-0.0149228		0.0296334
149.42	3.03558		1.41531		0.977538		0.631621		0.386687		0.0858142		0.0527938		0.034972		0.0481248		-0.0067456		0.0347888
149.52	3.03009		1.4104		0.974488		0.621857		0.381195		0.0833741		0.0473022		0.027283		0.0377502		-0.0126341		0.0245055
149.62	3.02582		1.41165		0.969848		0.624908		0.379486		0.0858462		0.0474549		0.0287477		0.0354615		-0.0155027		0.0252379
149.72	3.02973		1.41367		0.969146		0.626404		0.381226		0.0827636		0.0449828		0.0280455		0.0397339		-0.0122071		0.0269775
149.82	3.02786		1.41403		0.964265		0.624115		0.380036		0.0822147		0.0480046		0.0219732		0.0357061		-0.0158382		0.0257878
149.92	3.02347		1.41141		0.96817		0.622345		0.379456		0.086426		0.0430297		0.0212097		0.0349734		-0.0167845		0.0280457
150.02	3.02603		1.41122		0.968079		0.622528		0.380157		0.0846556		0.0452882		0.0211183		0.0362245		-0.0152285		0.0299071
150.12	3.02493		1.41159		0.963564		0.623932		0.375061		0.0844424		0.0450745		0.0204773		0.0408934		-0.0199582		0.0281372
150.22	3.02508		1.41629		0.965821		0.626251		0.376831		0.0843506		0.049469		0.0207213		0.0456847		-0.0160218		0.0280456
150.32	3.02472		1.41461		0.961731		0.621155		0.372803		0.0823058		0.0515138		0.0163268		0.0387575		-0.0205078		0.0284424
150.42	3.02777		1.41495		0.964446		0.621002		0.375946		0.0842587		0.0558164		0.0154417		0.0433652		-0.0165103		0.0296019
150.52	3.02814		1.41413		0.957887		0.618195		0.375733		0.0843203		0.0516969		0.0137331		0.0474856		-0.0161434		0.0308534
150.62	3.02564		1.41727		0.959473		0.620087		0.373108		0.0882267		0.0538633		0.0150452		0.0411072		-0.0139767		0.0309753
150.72	3.02874		1.41763		0.959869		0.62149		0.373016		0.086792		0.0579223		0.0173949		0.0470277		-0.0116272		0.0348815
150.82	3.02954		1.41629		0.957306		0.622375		0.375824		0.0897217		0.0502621		0.0153502		0.0514525		-0.0124513		0.0377196
150.92	3.02484		1.41348		0.957611		0.620758		0.372528		0.0804443		0.0493777		0.0144653		0.0453189		-0.0092773		0.0368349
151.02	3.0224		1.40945		0.954376		0.615997		0.372528		0.0787658		0.0487976		0.0132143		0.0437319		-0.0120238		0.0368348
151.12	3.02054		1.4104		0.958101		0.616181		0.371277		0.0845647		0.0476077		0.0173033		0.0437012		-0.0154417		0.0396425
151.22	3.02085		1.41379		0.958039		0.617004		0.378418		0.0855714		0.0493166		0.0155639		0.0443727		-0.0130616		0.0414735
151.32	3.01932		1.41043		0.959839		0.613952		0.375335		0.0856928		0.0505978		0.0172724		0.0460506		-0.0161442		0.0381465
151.42	3.01459		1.40222		0.958098		0.611786		0.3732		0.0818788		0.0440982		0.0155336		0.0437321		-0.0154417		0.0355839
151.52	3.01458		1.40457		0.958008		0.609649		0.37381		0.0858154		0.0458679		0.0178835		0.0435183		-0.013092		0.0402527
151.62	3.01273		1.40576		0.956758		0.610596		0.376038		0.0867924		0.0440979		0.0160216		0.0384522		-0.0100704		0.0408327
151.72	3.01812		1.40543		0.960632		0.611725		0.375549		0.0906982		0.0464477		0.0183714		0.0432435		-0.0105591		0.0401306
151.82	3.01715		1.40909		0.962798		0.612579		0.376434		0.0901184		0.0488889		0.0208127		0.0427548		-0.012726		0.0404964
151.92	3.01068		1.4075		0.963959		0.615509		0.371552		0.0877688		0.0488894		0.0204162		0.0427551		-0.015045		0.0412293
152.02	3.01184		1.4068		0.958312		0.606049		0.369904		0.0861213		0.0466616		0.0172123		0.0411075		-0.0160823		0.0395815
152.12	3.0145		1.41141		0.961426		0.609528		0.373016		0.0867918		0.0474241		0.0203247		0.0442199		-0.0106507		0.042114
152.22	3.01419		1.40839		0.9588		0.611115		0.370575		0.086792		0.0494691		0.0203247		0.0444338		-0.0106507		0.0422059
152.32	3.0098		1.40662		0.956147		0.611695		0.367951		0.0873723		0.0480961		0.020905		0.0438541		-0.0100705		0.0397342
152.42	3.01275		1.40466		0.956666		0.609161		0.364716		0.0926513		0.0440063		0.0183716		0.0476379		-0.0126039		0.0379333
152.52	3.0119		1.40698		0.954468		0.609924		0.360108		0.0926516		0.0443726		0.0217898		0.0483709		-0.013397		0.040619
152.62	3.00647		1.40759		0.954194		0.613251		0.366882		0.0932315		0.0469362		0.0256651		0.0517273		-0.0130003		0.0431518
152.72	3.00754		1.40433		0.955812		0.613709		0.373627		0.0927734		0.050476		0.0253295		0.0496216		-0.011383		0.0457459
152.82	3.00446		1.39862		0.950897		0.607697		0.367646		0.0892335		0.044495		0.0208436		0.0476388		-0.0159301		0.0389106
152.92	2.99896		1.3913		0.945678		0.605378		0.363739		0.0859379		0.0411687		0.0121466		0.0447085		-0.0140681		0.0382999
153.02	2.99896		1.39001		0.938355		0.60669		0.359436		0.0847168		0.0400088		0.0129701		0.0422669		-0.01651		0.0403749
153.12	2.99448		1.38925		0.942779		0.601166		0.358276		0.0867008		0.0419617		0.0193788		0.0426634		-0.0161127		0.0395511
153.22	2.99359		1.39481		0.947387		0.60733		0.361694		0.095581		0.0459593		0.0193482		0.0466614		-0.0121155		0.0422972
153.32	2.99298		1.38883		0.946654		0.604156		0.356293		0.0919495		0.0447692		0.0187378		0.0454714		-0.0102846		0.0401308
153.42	2.99066		1.38611		0.939454		0.598908		0.353486		0.0816351		0.0412905		0.0167849		0.0413821		-0.0146787		0.0378118
153.52	2.98822		1.38455		0.934571		0.601349		0.352905		0.0813294		0.0429382		0.0163269		0.0434572		-0.0155335		0.0342713
153.62	2.98917		1.37967		0.934571		0.597046		0.348694		0.0828556		0.0382386		0.0174559		0.0408937		-0.0149532		0.0319522
153.72	2.99026		1.37488		0.934571		0.601227		0.351044		0.0832519		0.0399781		0.0165403		0.0432433		-0.0129698		0.0315856
153.82	2.98648		1.37921		0.934205		0.593658		0.350677		0.0844726		0.037903		0.015442		0.0428771		-0.0155335		0.0296325
153.92	2.98764		1.37235		0.932616		0.596954		0.349701		0.0824889		0.038635		0.013977		0.0412901		-0.0163881		0.0302734
154.02	2.99087		1.37399		0.933685		0.59314		0.354919		0.0790709		0.0403135		0.0150452		0.0427245		-0.0154419		0.0335083
154.12	2.99103		1.37625		0.931153		0.59491		0.350677		0.0819092		0.044983		0.0125124		0.0438537		-0.0214844		0.0330505
154.22	2.98999		1.37482		0.928619		0.590515		0.352783		0.081909		0.0453493		0.0135193		0.0462035		-0.025879		0.0216065
154.32	2.98712		1.37604		0.932982		0.592437		0.352996		0.0780025		0.0448605		0.0177606		0.0508109		-0.0239566		0.0259699
154.42	2.98871		1.37671		0.930297		0.589233		0.353852		0.0759282		0.03949		0.016907		0.0515445		-0.022003		0.0257264
154.52	2.98636		1.37527		0.927125		0.589508		0.349091		0.0736086		0.04068		0.0169071		0.0487366		-0.0234374		0.0280458
154.62	2.98724		1.37564		0.925781		0.595001		0.350281		0.074616		0.0401		0.0137938		0.0505676		-0.0223688		0.0287785
154.72	2.99078		1.37442		0.927489		0.592224		0.352143		0.0781247		0.0436402		0.0155639		0.0565491		-0.0216675		0.0306091
154.82	2.98748		1.37356		0.928956		0.589874		0.353729		0.079712		0.0452575		0.0183106		0.0560606		-0.0187989		0.0279234
154.92	2.98486		1.37192		0.926025		0.590637		0.351288		0.0821838		0.0431827		0.0193177		0.0564882		-0.0192869		0.0271
155.02	2.98325		1.37451		0.928832		0.593048		0.350556		0.0849917		0.0440062		0.0101929		0.0534974		-0.0190735		0.0295105
155.12	2.98477		1.37299		0.926636		0.593994		0.350921		0.08725		0.046814		0.0134583		0.0523989		-0.0210263		0.0298767
155.22	2.98319		1.37158		0.928437		0.597565		0.351013		0.087494		0.0437012		0.0170289		0.0605468		-0.0190125		0.028656
155.32	2.987		1.37274		0.927125		0.595093		0.351928		0.0892336		0.0446777		0.0139465		0.0641173		-0.0171204		0.0280152
155.42	2.98737		1.37149		0.928345		0.597778		0.349212		0.0885007		0.0457152		0.0150756		0.0625305		-0.0158998		0.0278016
155.52	2.98089		1.37009		0.9292		0.595459		0.350648		0.0898135		0.047028		0.0188603		0.059937		-0.0169063		0.0267642
155.62	2.97845		1.36844		0.927125		0.59549		0.353363		0.0946045		0.0451051		0.01886		0.0622865		-0.0194397		0.0290222
155.72	2.9766		1.366		0.930787		0.59549		0.350098		0.0915832		0.0468141		0.01886		0.0592345		-0.0192262		0.0260008
155.82	2.97989		1.36597		0.929778		0.592468		0.355529		0.0946959		0.0428161		0.0218811		0.0597225		-0.0154419		0.0291136
155.92	2.98138		1.36603		0.932128		0.590118		0.35788		0.0970454		0.0453793		0.0248104		0.0637507		-0.0102847		0.029022
156.02	2.98383		1.36267		0.930268		0.59256		0.35788		0.0988771		0.0454715		0.0302124		0.0682375		-0.0096436		0.0314636
156.12	2.982		1.36191		0.933014		0.59256		0.3573		0.0969543		0.0429382		0.0304869		0.0670778		-0.0107419		0.034302
156.22	2.98187		1.36502		0.937743		0.59256		0.351898		0.0985106		0.0420534		0.031433		0.0680542		-0.0093996		0.034912
156.32	2.97943		1.36319		0.939971		0.591949		0.349579		0.0981139		0.0420534		0.0285338		0.0632632		-0.007721		0.031555
156.42	2.98019		1.36343		0.934325		0.587554		0.347504		0.0944823		0.0427857		0.0265503		0.0636292		-0.0101623		0.0355224
156.52	2.98089		1.36197		0.9346		0.588776		0.349701		0.0956724		0.0410766		0.0255737		0.0627748		-0.0080872		0.0330506
156.62	2.98028		1.35983		0.933348		0.584503		0.350403		0.0935051		0.0410768		0.0270384		0.0621645		-0.0108652		0.0351256
156.72	2.9732		1.35526		0.925414		0.580841		0.339447		0.0882568		0.0381471		0.0213929		0.056915		-0.018463		0.0286254
156.82	2.97503		1.35809		0.921387		0.583282		0.346039		0.0895385		0.0405883		0.0241392		0.0599665		-0.0184633		0.0313411
156.92	2.97504		1.35681		0.921387		0.583893		0.34372		0.0854194		0.040589		0.0214239		0.0622868		-0.0188596		0.0296331
157.02	2.97544		1.35446		0.925323		0.588928		0.341797		0.0935362		0.0439146		0.0231627		0.0656127		-0.0195316		0.0322266
157.12	2.97501		1.35681		0.922821		0.582306		0.336395		0.0869149		0.0382692		0.0217894		0.0642397		-0.0229793		0.0310062
157.22	2.9827		1.35986		0.914277		0.586059		0.339936		0.0909119		0.0412904		0.0243224		0.0673828		-0.0186158		0.0316772
157.32	2.97797		1.35626		0.912507		0.584168		0.337282		0.0891423		0.0391242		0.0198368		0.0682383		-0.0219721		0.0299075
157.42	2.98373		1.36346		0.916503		0.588653		0.341765		0.0954887		0.0444938		0.0221854		0.075957		-0.0150462		0.0350027
157.52	2.97611		1.36072		0.912201		0.58435		0.335633		0.0918584		0.0401917		0.0179754		0.0710755		-0.0169065		0.0377809
157.62	2.97052		1.36282		0.916381		0.583069		0.341522		0.0929253		0.0419311		0.0201112		0.070465		-0.0178232		0.0353696
157.72	2.96646		1.35135		0.906249		0.57486		0.333954		0.0847167		0.0346375		0.0135803		0.0627748		-0.0217897		0.0318299
157.82	2.97345		1.35428		0.911619		0.573638		0.337493		0.0854489		0.0391229		0.0194393		0.070586		-0.0204166		0.0348809
157.92	2.97378		1.35693		0.911834		0.580658		0.339538		0.0904229		0.0411677		0.0180965		0.070312		-0.0177618		0.0375361
158.02	2.97336		1.35513		0.905733		0.57486		0.337158		0.0882263		0.0366515		0.0109255		0.0685125		-0.020996		0.0357359
158.12	2.9697		1.35596		0.911744		0.57608		0.336029		0.0878907		0.0363161		0.0145875		0.069153		-0.0162966		0.0361635
158.22	2.96918		1.34781		0.906006		0.574859		0.331757		0.0842284		0.0301208		0.0109253		0.0655822		-0.0195618		0.0342714
158.32	2.96869		1.34998		0.912109		0.579986		0.334563		0.0828852		0.0361932		0.0148614		0.0697013		-0.0145573		0.038787
158.42	2.97082		1.35001		0.914062		0.579376		0.336396		0.0816958		0.0386357		0.0114143		0.067658		-0.021026		0.0352789
158.52	2.97064		1.35343		0.91272		0.58252		0.341583		0.0883791		0.0392457		0.0101933		0.0687568		-0.0192256		0.0323486
158.62	2.9736		1.35236		0.915923		0.580902		0.337402		0.0866998		0.0430604		0.0164489		0.0722045		-0.0126962		0.0314941
158.72	2.96528		1.34842		0.907226		0.578003		0.326141		0.0776369		0.0362852		0.00823995		0.066101		-0.0174867		0.0271909
158.82	2.96665		1.34674		0.907991		0.57721		0.326904		0.0768129		0.0330507		0.0109559		0.0645142		-0.0167234		0.0233459
158.92	2.97006		1.35272		0.911744		0.582214		0.332488		0.0793448		0.0410758		0.0149527		0.0690908		-0.0117196		0.02658
159.02	2.96625		1.35135		0.914064		0.579864		0.334931		0.0770265		0.0382692		0.0149536		0.065216		-0.0110473		0.0293884
159.12	2.96713		1.34647		0.911042		0.574737		0.32605		0.0790712		0.0342408		0.0145569		0.065216		-0.0111391		0.0334166
159.22	2.96173		1.34644		0.907471		0.574005		0.323669		0.0769042		0.0336303		0.00506602		0.0652158		-0.0123291		0.0299988
159.32	2.96191		1.3465		0.904633		0.574219		0.323731		0.0751955		0.0313418		0.00274665		0.0658265		-0.0163879		0.0267032
159.42	2.97397		1.35135		0.91043		0.579863		0.32614		0.0836173		0.0361926		0.0100697		0.0724475		-0.0091869		0.0339038
159.52	2.97183		1.35135		0.908203		0.582337		0.326141		0.0833742		0.0386352		0.0119324		0.0725403		-0.0067445		0.0339051
159.62	2.9726		1.35171		0.908202		0.579865		0.3237		0.080933		0.0386352		0.0071411		0.0700988		-0.0046692		0.0363466
159.72	2.96832		1.34842		0.905395		0.579284		0.3237		0.080353		0.033142		0.00921628		0.0700988		-0.0032044		0.0357362
159.82	2.9686		1.34842		0.901368		0.574859		0.321624		0.0785829		0.0302124		0.00836198		0.0725403		-0.000885		0.0334169
159.92	2.96713		1.34903		0.899537		0.574005		0.323974		0.080353		0.0278931		0.0102234		0.069519		-0.0057678		0.0339967
160.02	2.96439		1.34665		0.898528		0.573608		0.326721		0.0800475		0.0281065		0.00466905		0.0663757		-0.0043335		0.0359497
160.12	2.96258		1.34927		0.898803		0.573883		0.324555		0.0797114		0.0325621		0.00595093		0.0650938		-0.0073859		0.0368348
160.22	2.95697		1.34451		0.894043		0.567291		0.317962		0.0701904		0.0205382		-0.0011597		0.0603332		-0.01297		0.0332029
160.32	2.96335		1.34845		0.89981		0.575378		0.323211		0.0759581		0.023315		0.00460775		0.0657035		-0.0048829		0.0336908
160.42	2.96438		1.34705		0.897919		0.573517		0.317535		0.072235		0.0196837		-0.0015566		0.0622557		-0.0061646		0.032135
160.52	2.95816		1.34753		0.890807		0.572021		0.314422		0.0702818		0.0201718		0.0003659		0.0604242		-0.005677		0.0286253
160.62	2.95688		1.33905		0.888092		0.569428		0.312378		0.0637517		0.0165711		-0.0071105		0.0568237		-0.0092767		0.0270996
160.72	2.95843		1.34342		0.887849		0.571075		0.318207		0.0683593		0.0205688		-0.0055542		0.0565493		-0.0052796		0.0270693
160.82	2.9588		1.345		0.890136		0.571289		0.311005		0.0712583		0.0205688		-0.0055542		0.0582885		-0.0058594		0.0270693
160.92	2.95856		1.34073		0.892791		0.572662		0.312225		0.0742188		0.0178832		-0.00531		0.0541078		-0.0075987		0.0282898
161.02	2.95853		1.34345		0.888672		0.569611		0.316864		0.073273		0.0182496		-0.0045773		0.0613102		-0.0034177		0.0323182
161.12	2.96332		1.34537		0.890533		0.571655		0.319306		0.0722658		0.0211488		-0.0021363		0.0607302		-0.000885		0.0324402
161.22	2.95844		1.34696		0.888183		0.567047		0.316864		0.066162		0.0139161		-0.0021363		0.0534975		-0.000885		0.0348816
161.32	2.95846		1.34512		0.885253		0.565338		0.316284		0.064941		0.0160519		-0.0021368		0.0538631		-0.0038151		0.0367429
161.42	2.9512		1.34146		0.882325		0.564118		0.311005		0.0604254		0.0122686		-0.0021357		0.0515444		-0.006744		0.0304569
161.52	2.95355		1.33438		0.879273		0.559967		0.30954		0.0604249		0.0143434		-0.005646		0.0486145		-0.0067445		0.0278017
161.62	2.94819		1.33731		0.877931		0.560241		0.31308		0.0600289		0.0102845		-0.0098572		0.0521242		-0.0043937		0.0324403
161.72	2.95343		1.34509		0.886108		0.561798		0.313446		0.0609131		0.0151977		0.00274642		0.0558165		-0.0047912		0.0397645
161.82	2.95648		1.34665		0.887115		0.565125		0.319213		0.0642396		0.0185242		0.00607298		0.0607295		-0.0008849		0.0400386
161.92	2.95612		1.35379		0.883301		0.566681		0.32077		0.0608213		0.0166625		0.0070189		0.062286		0.00656113		0.0392759
162.02	2.95844		1.35379		0.883302		0.56366		0.320771		0.0627446		0.0127565		0.00128213		0.0568242		0.005341		0.0362551
162.12	2.956		1.35339		0.885162		0.561188		0.319763		0.0643311		0.0103147		-0.0001832		0.0574952		0.00653085		0.0381777
162.22	2.95334		1.3493		0.879974		0.563385		0.314026		0.0643615		0.013336		0.00021352		0.0617067		0.0088807		0.0364686
162.32	2.94809		1.34637		0.873748		0.563263		0.314911		0.0648194		0.0126648		-0.0010682		0.0544743		0.00643925		0.0387881
162.42	2.94782		1.34793		0.874511		0.560821		0.318451		0.0654297		0.0109252		-0.0032348		0.0520324		0.00643925		0.0363463
162.52	2.94769		1.3479		0.876953		0.560425		0.316864		0.0643007		0.0126649		-0.0049437		0.0520327		0.008881		0.0359801
162.62	2.95001		1.3454		0.876831		0.561188		0.319184		0.0609132		0.0126344		-0.0003052		0.0538634		0.0112003		0.0342712
162.72	2.94934		1.3479		0.881439		0.561279		0.318909		0.0659791		0.0141906		0.00186144		0.0560305		0.0158081		0.0339967
162.82	2.9444		1.34818		0.87793		0.560913		0.317352		0.0667727		0.0105591		0.00030498		0.0544741		0.0093688		0.0344848
162.92	2.94379		1.34705		0.87793		0.561798		0.315277		0.0671694		0.0110475		0.00051898		0.0569155		0.0146484		0.0329285
163.02	2.94125		1.34714		0.873445		0.557312		0.312195		0.0643621		0.00582918		0.00167916		0.0526434		0.0160224		0.0333255
163.12	2.94281		1.35001		0.879516		0.560944		0.317078		0.0691221		0.00946035		0.00604237		0.0570375		0.0166927		0.0314636
163.22	2.94058		1.34863		0.878144		0.55957		0.314148		0.0636902		0.0111086		0.00131236		0.0605468		0.0111694		0.0271912
163.32	2.94379		1.35184		0.876862		0.557403		0.317962		0.0692137		0.0162959		-0.0001832		0.058868		0.0162965		0.0280454
163.42	2.94235		1.34699		0.879424		0.557831		0.317749		0.064331		0.0126649		0.00314345		0.05661		0.0147401		0.0284423
163.52	2.94501		1.34634		0.880006		0.560577		0.318695		0.0638737		0.0150451		0.00674478		0.0561828		0.0190125		0.0287782
163.62	2.94101		1.35071		0.883057		0.5596		0.322479		0.0652469		0.010071		0.0142211		0.0552064		0.0203561		0.0274048
163.72	2.94086		1.3573		0.888061		0.566681		0.326538		0.0643313		0.0141298		0.0158387		0.0618899		0.026825		0.0256044
163.82	2.9433		1.35367		0.888763		0.566681		0.326629		0.0638426		0.0127562		0.0149228		0.0621945		0.0245056		0.0308834
163.92	2.93762		1.35242		0.884368		0.563263		0.324372		0.061005		0.0138249		0.00860618		0.0521247		0.0216677		0.0295718
164.02	2.93207		1.34842		0.879792		0.556916		0.325165		0.0594487		0.0128482		0.00881998		0.0541996		0.0201117		0.0304871
164.12	2.93194		1.34842		0.880463		0.558747		0.322144		0.0622863		0.017639		0.0144653		0.0582886		0.0219725		0.0304868
164.22	2.93292		1.3482		0.879761		0.55603		0.319763		0.0603942		0.0176391		0.0117798		0.0553282		0.0214539		0.0317384
164.32	2.92633		1.34622		0.875642		0.552643		0.315919		0.0546875		0.015015		0.00628695		0.0536201		0.0173035		0.0282903
164.42	2.92804		1.34763		0.87793		0.553771		0.318603		0.0533752		0.0130311		0.00704935		0.0529174		0.0186461		0.0299071
164.52	2.91956		1.34567		0.879091		0.549683		0.315095		0.0492563		0.00766052		0.00137435		0.0545667		0.0159007		0.0281073
164.62	2.9267		1.34744		0.882629		0.553864		0.322236		0.0564273		0.0147095		0.0094605		0.0632629		0.0205998		0.0333254
164.72	2.92914		1.34949		0.87744		0.553986		0.325257		0.0512696		0.0141298		0.0105592		0.0632627		0.0230408		0.0373231
164.82	2.9267		1.34546		0.87683		0.548493		0.326996		0.0529786		0.0123599		0.00994882		0.0626222		0.0224303		0.0315554
164.92	2.92426		1.34305		0.876953		0.546753		0.322236		0.0482181		0.0122687		0.00762978		0.0554508		0.01767		0.0299992
165.02	2.92426		1.34305		0.8739		0.546662		0.322632		0.0482486		0.0122682		0.00531021		0.0530091		0.0170899		0.0329287
165.12	2.92462		1.344		0.86789		0.546661		0.322327		0.0481878		0.012451		0.00537111		0.0535887		0.0153203		0.030579
165.22	2.92475		1.3461		0.87317		0.545044		0.327728		0.0457762		0.0170595		0.0067748		0.0565491		0.0133972		0.0358581
165.32	2.92438		1.34656		0.875489		0.547913		0.330414		0.0433347		0.0225219		0.00909405		0.0625302		0.0175475		0.0310971
165.42	2.92365		1.34341		0.867554		0.548982		0.32895		0.0402835		0.0170293		0.00546301		0.0641179		0.009949		0.029969
165.52	2.91879		1.34091		0.865633		0.544251		0.324586		0.0359197		0.017151		0.00119046		0.0591435		0.00878958		0.029419
165.62	2.92483		1.33435		0.869231		0.546631		0.327576		0.0389096		0.0143126		0.00479116		0.0634767		0.00750715		0.0330203
165.72	2.92328		1.33524		0.867675		0.543854		0.3237		0.0356445		0.0133667		-0.0016479		0.0611877		0.00631725		0.0314637
165.82	2.92123		1.3338		0.865844		0.540436		0.32489		0.0367432		0.0191039		0.00198343		0.0618284		0.00549293		0.0320739
165.92	2.9183		1.34113		0.868928		0.543152		0.327514		0.0440975		0.0234066		0.00765952		0.0621948		0.0058588		0.0372309
166.02	2.91721		1.34134		0.866609		0.541169		0.326417		0.0406804		0.0247499		0.0137641		0.061188		0.0047611		0.0389712
166.12	2.91815		1.33719		0.867188		0.541779		0.328003		0.0404055		0.0240172		0.0128784		0.068054		0.00692755		0.0406188
166.22	2.91925		1.33719		0.867188		0.541779		0.325653		0.037964		0.0258484		0.0111694		0.0608213		0.00448615		0.0467222
166.32	2.91528		1.33191		0.864715		0.538941		0.319794		0.0381778		0.015778		0.0100714		0.057984		0.00164835		0.0398262
166.42	2.91595		1.33035		0.864745		0.534943		0.32135		0.0417479		0.0191041		0.00897212		0.0555726		9.1675e-05		0.0407716
166.52	2.91471		1.32849		0.865325		0.536133		0.32428		0.0411072		0.0196836		0.0130007		0.057495		0.0012818		0.0388795
166.62	2.9173		1.32538		0.86084		0.535309		0.319305		0.0349126		0.019592		0.0081178		0.0579835		0.00350988		0.0363467
166.72	2.91931		1.32608		0.865356		0.538483		0.322357		0.0395509		0.018341		0.0111694		0.0598755		0.00656118		0.0419921
166.82	2.9184		1.32782		0.864258		0.540833		0.323517		0.0437314		0.0220336		0.0129088		0.0598449		0.00772098		0.0445555
166.92	2.91803		1.32361		0.866059		0.542358		0.321106		0.0434573		0.0211491		0.0103763		0.065796		0.00360123		0.04303
167.02	2.91458		1.32596		0.869111		0.541199		0.320282		0.0394286		0.0241089		0.00958245		0.068146		0.00653093		0.0461121
167.12	2.91937		1.3241		0.867065		0.539917		0.320282		0.0394286		0.0264282		0.0095823		0.0652162		0.00888075		0.0461121
167.22	2.91675		1.32333		0.866027		0.539154		0.320099		0.0394593		0.0236205		0.00881948		0.0646364		0.00625598		0.045929
167.32	2.91776		1.32681		0.868042		0.542023		0.321503		0.0391544		0.0242314		0.00787398		0.0669253		0.00766013		0.0424503
167.42	2.91571		1.3251		0.869873		0.542786		0.322845		0.0429686		0.0257872		0.00738508		0.0691222		0.00900245		0.0437926
167.52	2.91928		1.32742		0.870605		0.543732		0.3237		0.0438231		0.0274048		0.0105592		0.068054		0.00653065		0.0446472
167.62	2.92084		1.32706		0.867675		0.540894		0.31842		0.0413822		0.0253601		0.0130006		0.0677795		0.00497488		0.042206
167.72	2.92404		1.32632		0.870971		0.542633		0.318085		0.0446777		0.0302122		0.0158995		0.067047		0.00582883		0.0479434
167.82	2.92142		1.32303		0.871124		0.544219		0.321259		0.0462647		0.0293576		0.01593		0.0716855		0.00741583		0.04953
167.92	2.91839		1.32303		0.874633		0.54422		0.320893		0.0458984		0.0289916		0.0131226		0.071289		0.00521863		0.049164
168.02	2.918		1.32339		0.868165		0.539337		0.319306		0.0394292		0.0274048		0.0119021		0.0719305		0.00537163		0.045746
168.12	2.91705		1.32275		0.868561		0.541809		0.322357		0.0430913		0.0349425		0.0159606		0.0703427		0.00549368		0.0514834
168.22	2.9223		1.32352		0.872528		0.543609		0.324676		0.0483702		0.032654		0.0179748		0.0796205		0.00485245		0.054779
168.32	2.91656		1.32108		0.868255		0.544434		0.32428		0.0413821		0.0303348		0.0133972		0.0788882		0.0031127		0.0549015
168.42	2.91534		1.31863		0.871215		0.542267		0.32312		0.0413818		0.0309143		0.0134886		0.0785218		0.00607295		0.0520629
168.52	2.91458		1.32071		0.86902		0.542847		0.319977		0.0401312		0.0332337		0.0107425		0.0773013		0.00387605		0.049225
168.62	2.9173		1.31668		0.873046		0.542145		0.317841		0.0423584		0.0336608		0.0120238		0.0758667		0.00604263		0.051605
168.72	2.91458		1.31543		0.868165		0.540924		0.317841		0.0419617		0.035431		0.00909405		0.0734865		0.00781265		0.0544127
168.82	2.91547		1.32025		0.865601		0.539978		0.320648		0.0407714		0.0341187		0.0119018		0.0774232		0.00396725		0.0567322
168.92	2.91693		1.32105		0.868256		0.538086		0.322815		0.0433349		0.0338438		0.0140684		0.0819095		0.00885013		0.0588988
169.02	2.91458		1.31925		0.867707		0.542755		0.325562		0.0478518		0.036194		0.0139772		0.0871887		0.0133971		0.0621032
169.12	2.91693		1.32157		0.860352		0.542755		0.32428		0.0501713		0.036194		0.0139772		0.084259		0.0132758		0.0583192
169.22	2.91733		1.32477		0.868255		0.547638		0.325165		0.052124		0.043518		0.0188599		0.0867005		0.0205993		0.0632018
169.32	2.91831		1.32791		0.870025		0.545562		0.327606		0.0482176		0.042938		0.0173952		0.0867005		0.0160828		0.0669251
169.42	2.91351		1.32245		0.86618		0.546783		0.322723		0.044922		0.0454715		0.0188599		0.0867005		0.020691		0.0698852
169.52	2.91449		1.32538		0.872497		0.545013		0.325958		0.0482177		0.0434265		0.0216979		0.0895385		0.0228574		0.0718995
169.62	2.91388		1.31619		0.862182		0.539429		0.324188		0.0496829		0.0404967		0.020813		0.0881653		0.0206301		0.0681766
169.72	2.91571		1.3164		0.865845		0.543274		0.326263		0.0517579		0.04657		0.0224913		0.0902405		0.0217896		0.069458
169.82	2.914		1.31961		0.864259		0.537262		0.325287		0.0505372		0.044983		0.0169068		0.0886535		0.0215759		0.0710145
169.92	2.91177		1.31735		0.861816		0.538696		0.319275		0.0492858		0.0445863		0.0140684		0.0888368		0.0182494		0.0702209
170.02	2.91355		1.31799		0.867708		0.542389		0.319458		0.0491336		0.0440375		0.0159608		0.093079		0.0228277		0.0685121
170.12	2.9162		1.31106		0.870362		0.547394		0.324432		0.0557861		0.0485532		0.0186157		0.0908507		0.0276795		0.0733337
170.22	2.91824		1.31213		0.868775		0.546417		0.323456		0.0542298		0.0403442		0.0176392		0.0868533		0.0291445		0.0742798
170.32	2.92279		1.31583		0.869872		0.548615		0.323791		0.0565186		0.0455627		0.0222779		0.0885313		0.0278022		0.0713806
170.42	2.92499		1.32056		0.877015		0.550811		0.33136		0.059509		0.055572		0.0271298		0.091064		0.0309446		0.0792843
170.52	2.92426		1.31815		0.879363		0.550262		0.329956		0.0604249		0.0588685		0.0244753		0.088654		0.0336613		0.0745543
170.62	2.91928		1.32107		0.879303		0.550385		0.33017		0.0636289		0.055054		0.0236513		0.0934447		0.036041		0.0786436
170.72	2.91754		1.31863		0.874512		0.546051		0.325927		0.0592041		0.0525515		0.0237429		0.0886535		0.0259398		0.0739441
170.82	2.91879		1.31924		0.87561		0.55069		0.325196		0.0605473		0.0552677		0.0243533		0.0888677		0.0295414		0.0758975
170.92	2.92609		1.32583		0.88037		0.556792		0.324065		0.0671375		0.0630483		0.0313405		0.0945118		0.0301198		0.0801688
171.02	2.92212		1.32205		0.878052		0.555084		0.322357		0.0650329		0.0552368		0.0287477		0.0947575		0.0306096		0.0813903
171.12	2.9223		1.32275		0.876954		0.557007		0.320953		0.0653988		0.056305		0.0306701		0.0950928		0.0348509		0.0808715
171.22	2.91938		1.31754		0.874816		0.552612		0.317841		0.0615845		0.0543517		0.0291136		0.0935363		0.0338746		0.079895
[truncated: 89 more rows]

## Sheet: Fig. 1c_DQ2.5glia-w2_sensorgram
G9 TCR-HLA-DQ2.5glia-w2
-30.86	-0.607239		-0.389495		-0.237747		-0.329406		-0.245194		-0.240418		-0.20816		-0.263244		-0.108658		-0.207413		-0.0653228
-30.76	-0.575012		-0.349945		-0.206009		-0.294739		-0.218826		-0.208191		-0.183746		-0.231018		-0.0866851		-0.190323		-0.0453034
-30.66	-0.554504		-0.326995		-0.183059		-0.279602		-0.203201		-0.192566		-0.166168		-0.223694		-0.0686185		-0.172744		-0.0326076
-30.56	-0.544739		-0.323089		-0.167923		-0.264953		-0.192947		-0.1828		-0.155914		-0.21344		-0.0661774		-0.160537		-0.0247952
-30.46	-0.532532		-0.303069		-0.155227		-0.250305		-0.185623		-0.170593		-0.143219		-0.203674		-0.0569		-0.153214		-0.0252836
-30.36	-0.519348		-0.292816		-0.140091		-0.232238		-0.178299		-0.159851		-0.131012		-0.195861		-0.0461578		-0.147842		-0.0174715
-30.26	-0.514953		-0.278168		-0.127884		-0.222473		-0.168534		-0.150086		-0.121246		-0.186096		-0.039322		-0.135635		-0.010147
-30.16	-0.508117		-0.278167		-0.123489		-0.215148		-0.166092		-0.14032		-0.119293		-0.17633		-0.0368802		-0.135635		-0.0106351
-30.06	-0.50177		-0.269378		-0.115677		-0.208801		-0.154861		-0.13446		-0.110992		-0.167541		-0.0232086		-0.127334		-0.0096586
-29.96	-0.488968		-0.269379		-0.118118		-0.208801		-0.154861		-0.130554		-0.113434		-0.168518		-0.0232088		-0.132706		-0.0174714
-29.86	-0.411911		-0.265472		-0.105911		-0.202453		-0.149979		-0.126159		-0.103668		-0.161682		-0.0158844		-0.130264		-0.010147
-29.76	-0.30394		-0.244873		-0.101028		-0.194641		-0.148026		-0.118347		-0.100739		-0.15387		-0.0134431		-0.125382		-0.0052643
-29.66	-0.223144		-0.190491		-0.103469		-0.197571		-0.150955		-0.118347		-0.101227		-0.156311		-0.0193022		-0.130264		-0.010147
-29.56	-0.150482		-0.0935057		-0.0980987		-0.200012		-0.148514		-0.112976		-0.100739		-0.148498		-0.0212555		-0.127334		-0.0077056
-29.46	-0.083618		-0.0142209		-0.0959473		-0.204895		-0.158279		-0.117859		-0.10318		-0.153381		-0.0241853		-0.132217		-0.0150298
-29.36	-0.0332183		0.0489962		-0.0671537		-0.209778		-0.165604		-0.112976		-0.103668		-0.146057		-0.0266267		-0.130753		-0.0150298
-29.26	0.012085		0.100434		-0.005539		-0.17073		-0.166092		-0.113464		-0.106598		-0.148987		-0.0290679		-0.128311		-0.0125884
-29.16	0.057892		0.13884		0.0558171		-0.0780486		-0.173416		-0.113464		-0.109039		-0.148987		-0.0290678		-0.130752		-0.0106351
-29.06	0.100281		0.16977		0.106873		0.0129853		-0.175369		-0.115418		-0.111481		-0.156311		-0.0261385		-0.130752		-0.010147
-28.96	0.13681		0.209228		0.150818		0.0732424		-0.154953		-0.1203		-0.11441		-0.161194		-0.0290679		-0.133194		-0.0052643
-28.86	0.165894		0.240082		0.186279		0.124863		-0.102234		-0.107605		-0.126617		-0.169006		-0.0339508		-0.141006		-0.0125885
-28.76	0.207413		0.279343		0.232056		0.182602		-0.0318146		-0.0513611		-0.113236		-0.154663		-0.0339509		-0.140518		-0.010147
-28.66	0.243653		0.314392		0.272202		0.214722		0.0496218		0.0178683		-0.0579682		-0.0994566		-0.0393218		-0.142959		-0.0130766
-28.56	0.280838		0.349777		0.303467		0.258393		0.102066		0.080078		0.0140228		-0.013626		-0.0437165		-0.145401		-0.010147
-28.46	0.315506		0.383271		0.332764		0.295303		0.150025		0.12735		0.0634003		0.0340121		-0.0066987		-0.145401		-0.0150299
-28.36	0.343917		0.41188		0.362549		0.325547		0.193955		0.171707		0.115936		0.0904543		0.0770112		-0.109268		-0.0107269
-28.26	0.365036		0.438644		0.385178		0.355652		0.237534		0.208191		0.155609		0.13121		0.126984		-0.0209962		0.0180663
-28.16	0.373138		0.452484		0.398971		0.364227		0.263397		0.227844		0.178146		0.160095		0.141632		0.0292971		0.0744016
-28.06	0.379104		0.458175		0.398086		0.371291		0.273285		0.225204		0.19075		0.170929		0.146424		0.0536189		0.1082
-27.96	0.36026		0.432021		0.373718		0.350783		0.254623		0.20784		0.181426		0.159637		0.137757		0.0535434		0.107437
-27.86	0.323608		0.396545		0.342041		0.316909		0.227188		0.178818		0.148086		0.136367		0.11383		0.0329285		0.0889129
-27.76	0.304306		0.377319		0.324768		0.304291		0.219955		0.169861		0.141098		0.121902		0.104248		0.0259094		0.0796967
-27.66	0.278014		0.3571		0.309127		0.29103		0.210693		0.15686		0.127487		0.111969		0.088897		0.023147		0.0746148
-27.56	0.250014		0.331023		0.292938		0.273452		0.196228		0.139969		0.111801		0.0974269		0.0754547		0.00559942		0.061355
-27.46	0.225464		0.313629		0.275604		0.255248		0.190704		0.126266		0.0954281		0.0861507		0.0580141		-0.004608		0.0503844
-27.36	0.214737		0.301818		0.270172		0.246871		0.189789		0.119858		0.0903016		0.0809785		0.0549165		-0.0105286		0.0482788
-27.26	0.194015		0.284546		0.255051		0.231262		0.184708		0.1082		0.082092		0.0722347		0.04039		-0.0192261		0.0478821
-27.16	0.181549		0.277862		0.246429		0.229583		0.180481		0.104141		0.0805967		0.0696409		0.0387113		-0.0185549		0.050308
-27.06	0.170883		0.267821		0.242645		0.224319		0.178039		0.111633		0.0849146		0.0767055		0.0379181		-0.014923		0.0539091
-26.96	0.152054		0.250457		0.225143		0.21553		0.171402		0.106262		0.0842281		0.076019		0.0402528		-0.0125125		0.0504147
-26.86	0.136398		0.240082		0.212845		0.212295		0.170425		0.104599		0.0869597		0.077362		0.0469054		-0.0066376		0.0503845
-26.76	0.131912		0.231597		0.207351		0.210754		0.175048		0.101776		0.0864711		0.0753472		0.0452572		0.00147975		0.0536496
-26.66	0.123123		0.217148		0.198669		0.203689		0.172272		0.100586		0.0845033		0.0761108		0.0462188		0.00195313		0.0584717
-26.56	0.114181		0.209717		0.189423		0.189559		0.167923		0.0936736		0.0800475		0.0768124		0.0438081		0.00235005		0.0644835
-26.46	0.0982055		0.194869		0.171814		0.169784		0.156952		0.0855405		0.0710294		0.067001		0.0401613		-0.0026249		0.054382
-26.36	0.0830076		0.176742		0.159851		0.160171		0.13382		0.0771942		0.0641327		0.0590668		0.0327911		-0.0139465		0.0489655
-26.26	0.0708918		0.167144		0.148971		0.149887		0.124023		0.0600431		0.0529628		0.0500178		0.0288388		-0.0159		0.046005
-26.16	0.0616148		0.154159		0.14154		0.141983		0.113327		0.0494537		0.0368653		0.0445557		0.0279541		-0.0148468		0.0410156
-26.06	0.058563		0.145721		0.138244		0.138824		0.10791		0.0433349		0.0284573		0.0393979		0.0257111		-0.0170898		0.0454252
-25.96	0.0544432		0.134918		0.127548		0.128418		0.0902557		0.0361326		0.0190428		0.0269773		0.0160371		-0.0280306		0.0435636
-25.86	0.0478515		0.131012		0.121444		0.118133		0.0857389		0.0350799		0.0149841		0.0213165		0.00382996		-0.0262604		0.040802
-25.76	0.0472105		0.129532		0.117615		0.115509		0.084976		0.0335844		0.012634		0.0197141		0.00091538		-0.0262911		0.0374907
-25.66	0.0429839		0.127243		0.111298		0.112106		0.0853883		0.0315704		0.00758362		0.0214539		0.00228883		-0.0305328		0.034317
-25.56	0.0398559		0.126541		0.103165		0.108703		0.0856781		0.0269776		0.00640858		0.0189208		0.0016175		-0.0325775		0.0289153
-25.46	0.0398104		0.129059		0.106781		0.110428		0.0842285		0.0288239		0.00238038		0.0131989		0.00372318		-0.0278473		0.0347901
-25.36	0.049179		0.137726		0.115448		0.109848		0.0908049		0.0347442		0.00312805		0.0201264		0.0127106		-0.0201111		0.0419464
-25.26	0.0498197		0.132889		0.113434		0.10614		0.092346		0.0325621		0.00086952		0.0174558		0.00856003		-0.0243074		0.0361632
-25.16	0.0439301		0.132645		0.117416		0.105637		0.0931549		0.0341644		0.00274658		0.0195313		0.00802614		-0.0239563		0.0296173
-25.06	0.038452		0.129059		0.112961		0.108764		0.0916137		0.0346832		0.0072478		0.019882		0.0085144		-0.022522		0.0349425
-24.96	0.037384		0.129486		0.116058		0.112228		0.0909729		0.0384215		0.00642383		0.0224913		0.0102081		-0.0226595		0.037628
-24.86	0.0323179		0.126388		0.118774		0.115188		0.0926819		0.0413208		0.00276183		0.0203552		0.00901795		-0.0261536		0.0344849
-24.76	0.0354306		0.120255		0.113617		0.108215		0.0911406		0.0409393		0.0048065		0.0171966		0.00471496		-0.0287171		0.0325165
-24.66	0.0406188		0.120575		0.107071		0.117264		0.0976714		0.0438537		0.00740053		0.0193024		0.0066681		-0.0259399		0.0370331
-24.56	0.0377807		0.121277		0.109253		0.118347		0.0951538		0.0436859		0.0120543		0.0204466		0.0111847		-0.0236206		0.0326537
-24.46	0.0378722		0.124924		0.105316		0.118347		0.0934602		0.0454101		0.0128326		0.0188903		0.00950627		-0.0207063		0.0323181
-24.36	0.0425719		0.124084		0.100159		0.118057		0.0963288		0.046402		0.013916		0.0154571		0.0180817		-0.0153198		0.038086
-24.26	0.0360105		0.121551		0.0992429		0.112289		0.0930632		0.0427855		0.0162504		0.00567594		0.0160673		-0.0116274		0.0417936
-24.16	0.031433		0.109344		0.110306		0.106644		0.0932923		0.0379944		0.00804138		-0.0021973		0.0120392		-0.0119018		0.0432587
-24.06	0.0309296		0.103363		0.113724		0.106918		0.0926818		0.0396424		0.00695793		-0.0056153		0.0150758		-0.0098724		0.0457306
-23.96	0.0245971		0.0934292		0.116165		0.114319		0.0935821		0.0389861		0.0021056		-0.0113069		0.0139924		-0.0106203		0.0419005
-23.86	0.00381454		0.08374		0.105423		0.116318		0.0928802		0.035553		-0.0013275		-0.0140991		0.00737		-0.0122833		0.0361328
-23.76	-0.0302888		0.0773011		0.105301		0.102905		0.101593		0.0372924		-0.0017244		-0.0156251		0.0089111		-0.011139		0.0373077
-23.66	-0.0708771		0.0725248		0.106049		0.0976563		0.114014		0.0416565		-0.0071565		-0.0151672		0.00984191		-0.0139313		0.0435028
-23.56	-0.111221		0.0604245		0.11087		0.0939331		0.118256		0.0560608		-0.0084685		-0.0134278		0.0114593		-0.0149384		0.0403442
-23.46	-0.146347		0.0345915		0.115433		0.0882413		0.127365		0.0599517		0.00160203		-9.167e-05		0.0155182		-0.0126191		0.0351256
-23.36	-0.193756		0.00418076		0.112656		0.0773621		0.13147		0.0606537		0.0010377		0.00865175		0.006485		-0.0171662		0.0267639
-23.26	-0.239182		-0.0211489		0.0990751		0.0705869		0.128433		0.0646514		0.0059051		0.0103758		0.0190734		-0.0116273		0.0279387
-23.16	-0.251022		-0.047989		0.0463409		0.0534057		0.12413		0.0725708		0.00784308		0.0104828		0.0306092		-0.0098572		0.0218811
-23.06	-0.245835		-0.0780031		-0.0227205		0.0282896		0.115509		0.0758667		0.006958		0.00645434		0.0344696		-0.009674		0.0230254
-22.96	-0.221298		-0.106888		-0.0979919		-0.0039215		0.0926055		0.0622558		0.00328083		0.00123604		0.033249		-0.0091553		0.0274659
-22.86	-0.192291		-0.121994		-0.187134		-0.0299683		0.0695801		0.0384064		0.0108947		-0.0044403		0.0358887		-0.0087892		0.0272827
-22.76	-0.157669		-0.133774		-0.2659		-0.0591127		0.0415343		0.00254818		0.014572		-0.0094605		0.0369262		-0.0040894		0.0377808
-22.66	-0.124146		-0.138412		-0.319076		-0.0782471		0.0135955		-0.0447083		0.0062102		-0.0082552		0.0284577		0.00038148		0.0429688
-22.56	-0.100205		-0.118607		-0.327301		-0.0834959		-0.0145264		-0.0899506		-0.0073699		0.00012213		0.0314789		0.00354003		0.0505067
-22.46	-0.0781403		-0.085083		-0.270874		-0.0924986		-0.0369872		-0.123153		-0.0295256		-0.0003355		0.0253295		0.00985733		0.0669861
-22.36	-0.0548093		-0.0469357		-0.198517		-0.0899809		-0.0552522		-0.143936		-0.052124		-0.0047609		0.0030365		0.0304565		0.0912932
-22.26	-0.0319365		-0.0050199		-0.133713		-0.0711667		-0.0745694		-0.148422		-0.0637053		-0.0202634		-0.0175475		0.0562593		0.115341
-22.16	-0.0093078		0.0334626		-0.0706632		-0.0476837		-0.0925749		-0.149689		-0.0825807		-0.0439299		-0.0433044		0.0754241		0.122772
-22.06	0.0129701		0.0657504		-0.0163573		-0.0211028		-0.0876771		-0.153198		-0.11322		-0.0654908		-0.0627748		0.0690457		0.118958
-21.96	0.0401306		0.0932161		0.0238494		0.004181		-0.0791779		-0.148041		-0.121536		-0.0701904		-0.0774232		0.032425		0.0941621
-21.86	0.056488		0.118668		0.0481721		0.0364839		-0.0550691		-0.143356		-0.115402		-0.0630647		-0.0842438		-0.0390777		0.0491028
-21.76	0.0738218		0.142364		0.0681149		0.064926		-0.0142369		-0.122162		-0.0862733		-0.0388493		-0.0949709		-0.100968		-0.0043032
-21.66	0.0805359		0.149948		0.077011		0.0812225		0.022354		-0.0957185		-0.0608979		-0.0178526		-0.119507		-0.146973		-0.0778046
-21.56	0.0939483		0.161575		0.0799256		0.0903321		0.0590974		-0.0539093		-0.0358733		-0.0041809		-0.127685		-0.157044		-0.132294
-21.46	0.0995941		0.165665		0.0885161		0.0951079		0.083725		-0.0212708		-0.0068208		0.0096129		-0.125946		-0.118652		-0.141297
-21.36	0.10759		0.163528		0.092697		0.098419		0.0929872		-0.0055695		0.0197601		0.0239411		-0.105942		-0.0818635		-0.128418
-21.26	0.117493		0.171554		0.102295		0.111221		0.102661		0.00959763		0.038925		0.0373534		-0.0779726		-0.0602115		-0.102814
-21.16	0.121399		0.178879		0.103958		0.115127		0.113693		0.0200348		0.0442963		0.0446778		-0.0402985		-0.0376738		-0.0684356
-21.06	0.126236		0.184615		0.113998		0.121276		0.117691		0.0325471		0.0424192		0.0454253		-0.0097503		-0.0077208		-0.0313416
-20.96	0.119141		0.184937		0.112595		0.113296		0.115768		0.0322418		0.0331574		0.040863		-0.0048369		-0.0026093		-0.0061188
-20.86	0.120682		0.185394		0.116256		0.114349		0.119064		0.0351868		0.035492		0.0406494		0.00335692		-0.0003662		0.013382
-20.76	0.107086		0.179413		0.112518		0.114014		0.108383		0.0290679		0.0301056		0.0321654		-0.0006562		-0.0065766		0.00663754
-20.66	0.102554		0.17546		0.116165		0.120728		0.113312		0.0366516		0.0341338		0.029129		-0.0025025		-0.0076905		0.00666808
-20.56	0.0976561		0.17604		0.125855		0.131531		0.123276		0.0457153		0.0399931		0.0355071		-0.0007324		-0.0069122		0.014862
-20.46	0.0918883		0.172623		0.124542		0.131927		0.129715		0.0526427		0.0472869		0.035263		-0.0011291		-0.0025331		0.0179748
-20.36	0.0874783		0.161484		0.127014		0.133285		0.142899		0.0601807		0.0502319		0.0316925		-0.0006409		-0.0008698		0.0175781
-20.26	0.0857389		0.160308		0.12825		0.138946		0.152054		0.0715636		0.0618588		0.037338		0.00715623		-0.0021669		0.0187682
-20.16	0.0752867		0.147323		0.118423		0.133865		0.152115		0.0699615		0.0688018		0.0355835		0.00354006		-0.0040741		0.0118408
-20.06	0.0726164		0.138809		0.114777		0.127136		0.149979		0.073532		0.0762939		0.0431975		-0.0002593		-0.0028228		0.00917044
-19.96	0.0627897		0.12616		0.109146		0.124328		0.142426		0.0744475		0.0838622		0.0496672		-0.0011291		-0.0024263		0.0160522
-19.86	0.05896		0.118698		0.104248		0.117553		0.137528		0.0716705		0.0855714		0.0542144		0.00256348		0.00126647		0.0208893
-19.76	0.0610503		0.117462		0.102295		0.118164		0.141724		0.0735777		0.0914611		0.0603178		0.0129546		0.0135802		0.0248412
-19.66	0.0586852		0.11998		0.0968169		0.113281		0.139969		0.0710908		0.0905914		0.0594177		0.0223084		0.0156403		0.0306702
-19.56	0.0481108		0.111831		0.0883331		0.105819		0.12706		0.0652313		0.0875091		0.0608672		0.0292207		0.0154267		0.0381011
-19.46	0.0355377		0.107666		0.0878142		0.0974424		0.115341		0.0561827		0.0810852		0.0574492		0.0257111		0.010559		0.0367125
-19.36	0.0265502		0.0985866		0.0798338		0.0922697		0.107346		0.048645		0.0714569		0.0486603		0.0211334		0.0102691		0.0366211
-19.26	0.0115962		0.0835414		0.0731806		0.0899196		0.0938871		0.036514		0.0584255		0.040771		0.0184629		0.00927709		0.0361326
-19.16	-0.0016633		0.0629424		0.0538634		0.0758666		0.0821381		0.0195465		0.0433045		0.0279388		0.00189209		-0.0003052		0.0289154
-19.06	-0.016617		0.050079		0.0403898		0.0660245		0.0747223		0.0149689		0.0377348		0.0222166		-0.0021667		-0.0046539		0.023651
-18.96	-0.0249329		0.0418547		0.0309906		0.0518339		0.0669099		0.0117187		0.0344238		0.0144042		-0.0108337		-0.0092622		0.0144805
-18.86	-0.0302735		0.034027		0.0273895		0.0446166		0.0614473		0.00782776		0.0415497		0.0106812		-0.0108032		-0.0112457		0.0193329
-18.76	-0.0308687		0.0336455		0.0220183		0.0364226		0.0573577		0.00616447		0.0379332		0.00775136		-0.0090486		-0.0049592		0.0247039
-18.66	-0.0377198		0.029953		0.0184173		0.0301666		0.050705		0.00128172		0.0330505		0.00498963		-0.0131378		-0.0086822		0.0215912
-18.56	-0.036148		0.0281679		0.0148774		0.0247804		0.0525361		-0.0021514		0.0288392		0.00579843		-0.012085		-0.0068359		0.0181733
-18.46	-0.0267793		0.0291593		0.0195769		0.0360106		0.0565642		0.00537095		0.0315703		0.00794968		-0.0056305		-0.0003816		0.0228575
-18.36	-0.0258789		0.0279085		0.0132294		0.0286103		0.0512086		-0.0044708		0.0297394		-0.0035553		-0.0118714		-0.0085907		0.01651
-18.26	-0.0234375		0.0351105		0.0239563		0.0310364		0.0541381		-0.001648		0.0350036		-0.0008545		-0.0074005		-0.0021362		0.0206147
-18.16	-0.0219879		0.0325623		0.0276795		0.03125		0.0533294		-0.0003662		0.0379333		0.00158688		-0.0077667		-0.0039825		0.0235443
-18.06	-0.0152283		0.0374603		0.0352325		0.0343781		0.0552978		0.00227355		0.0399017		0.00532533		-0.0021973		-0.0049439		0.0235595
-17.96	-0.0110626		0.0415649		0.0393066		0.0355377		0.0599823		0.00341797		0.040268		0.00453187		-0.0002747		-0.0023499		0.0206146
-17.86	-0.0050049		0.0470275		0.0390015		0.04245		0.0608521		0.0039215		0.0440979		0.00335693		0.00306704		0.0005951		0.0210114
-17.76	-0.001465		0.0463408		0.0395812		0.0465697		0.061447		0.00683586		0.0429076		0.00804123		0.00723258		0.00302117		0.0228576
-17.66	-0.0105592		0.0409698		0.0299377		0.0437316		0.0594331		0.00382997		0.0328674		0.00590515		0.00502014		-0.0017395		0.0194244
-17.56	-0.0154418		0.0343323		0.0234681		0.0382691		0.0558779		-0.0037994		0.0298158		-0.0012206		-0.0022125		-0.0052642		0.0157472
-17.46	-0.015152		0.0330506		0.031601		0.0413819		0.0552826		0.00097659		0.0335388		0.0022736		-0.0035095		-0.0041046		0.0131836
-17.36	-0.0143738		0.0392151		0.0368653		0.0473633		0.0599823		0.0046997		0.0396881		0.0046234		0.00315856		-0.0023346		0.0162201
-17.26	-0.0113525		0.0396119		0.0421143		0.0502626		0.0593872		0.011139		0.0431977		0.00636302		0.00305181		0.00244145		0.019333
-17.16	-0.0046997		0.0423431		0.0466308		0.0529327		0.0657501		0.0156403		0.0483856		0.0133209		0.00903321		0.00196839		0.024826
-17.06	-0.0006104		0.0436095		0.0425262		0.0488128		0.0663299		0.0144653		0.0472106		0.0145873		0.00891118		0.00079348		0.0259856
-16.96	-0.0087128		0.037445		0.0396881		0.0421752		0.0614472		0.0111541		0.0447693		0.012146		0.00999449		0.000885		0.0211029
-16.86	-0.0094605		0.0380552		0.0401		0.0442351		0.0602875		0.0123291		0.0447693		0.0121613		0.00756836		0.00283814		0.0223846
-16.76	-0.0128021		0.0346222		0.0293427		0.0404206		0.0547942		0.00811775		0.0411683		0.0108643		0.00755317		0.00206		0.0157319
-16.66	-0.0136872		0.0341339		0.0301209		0.0375824		0.0561829		0.0113373		0.0426178		0.0146942		0.0115662		0.00039674		0.0176849
-16.56	-0.0112457		0.0361023		0.0320892		0.0423584		0.0551909		0.0125122		0.0462341		0.0148773		0.0114594		0.00157166		0.0206146
-16.46	-0.0117188		0.0348206		0.0324707		0.0441284		0.0546113		0.0113373		0.0462341		0.0160523		0.0127258		0.00724794		0.0217896
-16.36	-0.0114594		0.0340423		0.0312958		0.0453033		0.0549928		0.0172882		0.0486755		0.0160523		0.00852966		0.0101776		0.0259705
-16.26	-0.015152		0.029251		0.0284576		0.0434417		0.0552064		0.0183563		0.0454559		0.0116424		0.00773619		0.00273129		0.0240325
-16.16	-0.0185547		0.0335388		0.0262146		0.0409088		0.0525666		0.0164337		0.0435028		0.0103912		0.00462342		0.00285338		0.0232544
-16.06	-0.0186614		0.0317079		0.0285493		0.0393526		0.0519715		0.0171051		0.0428163		0.00921642		0.00276186		0.00225831		0.0250092
-15.96	-0.0126342		0.0342104		0.0347138		0.0459596		0.055771		0.0232392		0.0508118		0.0160523		0.0124207		0.00839238		0.0294037
-15.86	-0.0061494		0.0472258		0.0412597		0.0502929		0.0613402		0.0265655		0.0547332		0.0206451		0.017807		0.0154419		0.0315551
-15.76	-0.008606		0.0399017		0.0405731		0.0490112		0.0541229		0.0258942		0.048767		0.0170288		0.017807		0.0166168		0.0290985
-15.66	-0.0110626		0.0380401		0.0365601		0.0446167		0.0537262		0.026474		0.0440826		0.0134124		0.0166321		0.0153351		0.0309753
-15.56	-0.0115356		0.0370789		0.033432		0.0441284		0.0555878		0.0247193		0.0435028		0.0140991		0.0156708		0.0118256		0.0238495
-15.46	-0.0078277		0.0393982		0.0285645		0.0452881		0.0567628		0.0247192		0.0434875		0.0140991		0.0168305		0.0130005		0.0220795
-15.36	-0.0084076		0.0387268		0.0303192		0.0446319		0.056076		0.0235596		0.0428161		0.0116577		0.0168305		0.0160217		0.0228577
-15.26	-0.004715		0.0374604		0.0335541		0.0446167		0.0572509		0.024231		0.0457458		0.0116577		0.0168305		0.014267		0.0272522
-15.16	-0.0066528		0.0403748		0.0347138		0.0458832		0.0560608		0.0193482		0.0445709		0.0140991		0.0168305		0.0134735		0.0268707
-15.06	-0.0045777		0.0404968		0.0335541		0.0429687		0.0549164		0.0181884		0.0483093		0.0129394		0.0156708		0.0135955		0.0258026
-14.96	-0.0076294		0.0387268		0.032959		0.0411987		0.0531464		0.0188599		0.0439758		0.0136108		0.0139008		0.0159302		0.0240326
-14.86	-0.0093079		0.041565		0.034317		0.040802		0.0503082		0.0209046		0.0394897		0.014389		0.0146637		0.0151367		0.0236359
-14.76	-0.006546		0.0434266		0.0381317		0.0389557		0.0484619		0.017395		0.0437927		0.0167389		0.0170288		0.0169067		0.0217896
-14.66	-0.0094605		0.0428161		0.0386199		0.0407103		0.052185		0.0214995		0.0454406		0.020935		0.0223998		0.0186614		0.030075
-14.56	-0.0141754		0.0398102		0.0337372		0.038269		0.0526581		0.0232544		0.0447693		0.0197754		0.0205383		0.0211029		0.0259705
-14.46	-0.0126343		0.0330505		0.0361786		0.038269		0.0466004		0.0240478		0.0418396		0.0147705		0.0199585		0.019165		0.0245361
-14.36	-0.0136719		0.0330505		0.0378265		0.0407104		0.0412445		0.0292969		0.03862		0.0140839		0.0225067		0.0154267		0.0240326
-14.26	-0.0167389		0.0294495		0.0366669		0.0362091		0.0366211		0.0219727		0.033844		0.0111694		0.0204468		0.0121918		0.0235291
-14.16	-0.0167083		0.0306244		0.0293427		0.0360108		0.041626		0.0254059		0.0332489		0.0123444		0.018097		0.0139771		0.0260773
-14.06	-0.0118255		0.031601		0.0306244		0.0328827		0.0443573		0.024231		0.0330658		0.0121613		0.0151825		0.0158387		0.0254974
-13.96	-0.0055542		0.0263367		0.0280914		0.0307618		0.0381165		0.0214081		0.033844		0.00512698		0.0153808		0.0119324		0.0226898
-13.86	-0.0081177		0.0276032		0.0276795		0.0294952		0.0388794		0.0256958		0.0330353		0.00794985		0.0199432		0.0113373		0.0209045
-13.76	-0.0046539		0.0296173		0.0294952		0.0306244		0.0328064		0.0211792		0.0312653		0.00675965		0.0187531		0.0116882		0.0191345
-13.66	-0.00029		0.0265197		0.0329589		0.0306549		0.031662		0.0220795		0.0289612		0.00511169		0.0158539		0.00694274		0.0162201
-13.56	-0.0046998		0.0292357		0.0261229		0.0291899		0.0284423		0.0200347		0.0215301		0.00131217		0.0101928		0.00451651		0.0154418
-13.46	-0.0063477		0.0284881		0.0208587		0.0222625		0.021225		0.0152588		0.0191955		-0.001709		0.00543214		0.0057831		0.00822443
-13.36	-0.0076294		0.022415		0.0268859		0.0234221		0.019455		0.0123138		0.018692		-0.0059357		0.00325013		0.00283815		0.00645446
-13.26	-0.0112458		0.0161895		0.0240783		0.0178527		0.0166321		0.00929259		0.016922		-0.0087585		-0.0033874		-9.154e-05		0.00643921
-13.16	-0.0146333		0.0155944		0.0194091		0.0169982		0.0148925		0.00666802		0.0125579		-0.0112763		-0.0034791		0.00180047		0.00529473
-13.06	-0.0151825		0.0114593		0.0172272		0.0088653		0.0155335		0.0048828		0.00920103		-0.013855		-0.0063171		0.00311277		0.00311278
-12.96	-0.0165253		0.00581354		0.0174255		0.0138549		0.0106659		0.00744628		0.00697324		-0.0047455		-0.0039825		0.00254822		0.00451658
-12.86	-0.0174713		0.010025		0.0162659		0.0123138		0.00704955		0.00627137		0.00660705		-0.0090485		-0.0029755		0.00588989		0.00265502
-12.76	-0.0149689		0.0045471		0.0156708		0.010437		0.0105591		0.00392151		0.00590516		-0.0051117		-0.0012359		0.00401307		0.00576782
-12.66	-0.0161134		0.00338738		0.0168457		0.0104522		0.00755305		0.00860589		0.00650019		0.00395197		0.00442501		0.00285336		0.00657649
-12.56	-0.0157472		-0.0003358		0.0153655		0.0096434		0.00695799		0.00965873		0.00637808		0.00372305		0.00596618		0.00222769		0.00457756
-12.46	-0.0186614		-0.0028839		0.0104981		0.00231933		0.00091559		0.0066529		0.0026856		0.00062564		0.00404363		0.00390634		0.00079349
-12.36	-0.0136566		-0.0071564		0.00944516		-0.001175		0.00527956		0.00511171		0.00094603		-0.0041657		-0.0001526		0.00140382		-0.0003815
-12.26	-0.0137787		-0.0084381		0.00668333		-0.0083008		0.00462343		0.00286865		-0.0055237		-0.0070801		4.576e-05		-0.0039825		-0.0019226
-12.16	-0.0108796		-0.0062868		0.00541675		-0.0112459		0.00051871		-0.0006867		-0.0083619		-0.0075837		-0.0013429		-0.007309		-0.0095521
-12.06	-0.0132904		-0.0062256		0.00294494		-0.0135956		-0.0086976		-0.0043946		-0.0102386		-0.0093536		-0.0024262		-0.0121155		-0.0114441
-11.96	-0.0057831		-0.0013123		0.00239562		-0.0046997		-0.0122834		0.00061032		-0.0072785		-0.0134278		-0.0004578		-0.0121002		-0.0109406
-11.86	-0.0073242		0.00241083		0.00346372		-0.0046998		-0.0099182		0.00050353		-0.0019074		-0.0110932		0.00071717		-0.0138702		-0.0047608
-11.76	-0.0003053		0.00317368		0.00396718		-0.0075227		-0.0115967		0.00634767		-0.0013123		-0.0083618		-0.0008393		-0.0140534		-0.0009766
-11.66	-0.0036468		-0.0023041		-0.0050354		-0.0126343		-0.0214996		-0.0005035		-0.010437		-0.0157928		-0.0079651		-0.0185699		-0.0118255
-11.56	0.00105276		0.00016772		0.0004119		-0.0084077		-0.0151215		0.00198356		-0.0083619		-0.0102998		-0.0122681		-0.0155031		-0.010727
-11.46	0.00457761		0.00415023		0.00279232		-0.0045015		-0.0098267		-0.0014496		-0.0100862		-0.0091554		-0.0085602		-0.0203857		-0.0065308
-11.36	-0.0019379		0.00123593		-0.0006104		-0.0097504		-0.0149078		-0.0059357		-0.0090179		-0.0098114		-0.0109863		-0.0238037		-0.0067902
-11.26	0.00318904		0.0067138		0.00413507		-0.0061799		-0.0108185		-0.0033112		-0.0060272		-0.0073852		-0.0074005		-0.0152435		-0.0049744
-11.16	0.00553887		0.0088195		0.00343316		-0.0111695		-0.0084076		-0.0021515		-0.0080872		-0.0082703		-0.0092622		-0.0173035		-0.0082093
-11.06	0.0034484		0.011093		0.0113067		-0.0051729		-0.0063019		-0.0016328		-0.005005		-0.0066834		-0.0109711		-0.0135346		-0.0071259
-10.96	0.00935364		0.00825496		0.00881958		-0.0055695		-0.0080872		-0.0045777		-0.0074921		-0.0090485		-0.011383		-0.0095672		-0.004776
-10.86	0.0123748		0.00863642		0.0124206		-0.0090943		-0.0167847		-0.0041962		-0.0074921		-0.0024414		-0.0115967		-0.0092774		-0.0015717
-10.76	0.0164947		0.0107116		0.0105896		-0.009491		-0.0117951		-0.0032043		-0.0087585		0.00169372		-0.0053558		-0.0033264		-0.0015564
-10.66	0.017639		0.0104827		0.0062865		-0.0114595		-0.0117951		-0.0035096		-0.0107118		-0.0014192		-0.0067139		-0.0062562		-0.0058747
-10.56	0.0207976		0.0105284		0.00575247		-0.0097658		-0.0117798		-0.0069123		-0.0162354		-0.0010224		-0.0100861		-0.0073701		-0.0075684
-10.46	0.0165253		0.00894169		0.00680545		-0.006546		-0.0121765		-0.0054474		-0.0187988		0.00053407		-0.0087433		-0.0083771		-0.0078888
-10.36	0.0210876		0.0172422		0.011856		-0.0006868		-0.0090485		-0.0030975		-0.0120545		-0.0008393		-0.0006714		-0.0079956		0.00099183
-10.26	0.0216369		0.00736994		0.00724788		-0.0048065		-0.0144653		-0.0048981		-0.0174561		-0.0049896		-0.0052643		-0.0120239		-1.526e-05
-10.16	0.0239867		0.00778184		0.00930772		-0.0035402		-0.0162965		-0.0047761		-0.0148011		-0.0025941		-0.006424		-0.0118104		-0.0023347
-10.06	0.0195464		0.00463848		0.00672902		-0.0101626		-0.0187073		-0.0099183		-0.02063		-0.0008241		-0.0077362		-0.0129548		-0.005829
-9.96	0.0179444		0.00553894		0.00317385		-0.0119171		-0.0240936		-0.0114288		-0.0217437		-0.0062866		-0.0076751		-0.0153351		-0.0091705
-9.86	0.0197295		0.00717143		0.00286858		-0.0103609		-0.0190277		-0.0117035		-0.0170594		-0.0057374		-0.0049439		-0.0135651		-0.0026398
-9.76	0.014038		0.00328059		0.00024408		-0.0152436		-0.0215454		-0.0141449		-0.0188904		-0.0054322		-0.0121765		-0.0188293		-0.0044708
-9.66	0.0132751		0.00570669		-0.0050507		-0.0109559		-0.0207978		-0.0135651		-0.0195008		-0.0070954		-0.0118866		-0.013382		-0.0062409
-9.56	0.0129394		0.00617971		-0.0010529		-0.0079194		-0.0160065		-0.0162202		-0.0157777		-0.0106049		-0.004776		-0.0046998		-0.0058747
-9.46	0.017395		0.00642378		-0.0003357		-0.004883		-0.0157776		-0.0154114		-0.0119478		-0.0074769		-0.0069733		-0.003891		-0.0056458
-9.36	0.0171661		0.00651542		-0.0038452		-0.0087281		-0.0197296		-0.0172729		-0.0147248		-0.0081787		-0.006424		-0.0054321		-0.0021515
-9.26	0.020401		0.00796502		-0.0030671		-0.0078278		-0.0192871		-0.0170746		-0.0137329		-0.0057373		-0.0046539		-0.0042877		-0.0025177
-9.16	0.0209808		0.00971983		-0.0035706		-0.0107575		-0.0230255		-0.008789		-0.0162659		-0.0052338		-0.0041656		-0.0068359		-0.0062408
-9.06	0.020996		0.0125425		-0.0031892		-0.0103609		-0.0249786		-0.0089723		-0.0182191		-0.004654		-0.0036774		0.00126637		-0.0030061
-8.96	0.0172424		0.00854479		-0.0028076		-0.0111543		-0.027649		-0.0143585		-0.0192109		-0.0079804		-0.0065307		-0.0003967		-0.0022584
-8.86	0.0165405		0.0124969		-0.0052033		-0.0087739		-0.0182037		-0.0118866		-0.0177918		-0.0082245		-0.0069733		0.00138855		-0.0039825
-8.76	0.0153198		0.0077514		-0.0079499		-0.0105591		-0.0164948		-0.0099335		-0.0157929		-0.0076904		-0.0105133		0.00207519		-0.0021362
-8.66	0.0128631		0.00416561		-0.0092469		-0.0130158		-0.0183258		-0.0061341		-0.0140229		-0.003479		-0.0108948		-0.0003968		-0.0051728
-8.56	0.0112304		0.00308219		-0.0092316		-0.0117341		-0.0193177		-0.006836		-0.0102082		0.00267023		-0.008667		0.00039667		-0.0037995
-8.46	0.0123901		-0.0001374		-0.0112762		-0.0155335		-0.0181274		-0.0041809		-0.0091248		0.00180051		-0.0088501		0.00276184		-0.0070191
-8.36	0.00982671		-0.0022124		-0.0111999		-0.0172118		-0.0162049		-0.0064392		-0.0089569		0.00070197		-0.0097504		0.00517273		-0.0026398
-8.26	0.0174713		0.00257865		-0.0041504		-0.0066529		-0.0115967		-0.0017548		-0.0039826		0.00434875		-0.0010224		0.0120087		0.00663758
-8.16	0.0102386		-0.0010071		-0.0105744		-0.0131837		-0.0163728		-0.0088502		-0.006485		0.00073236		-0.0060273		0.00708002		0.00071711
-8.06	0.00848379		-0.002762		-0.0146943		-0.0140382		-0.0159913		-0.0094605		-0.0057069		0.00024404		-0.0031738		0.0131072		-0.0027162
-7.96	0.00486753		-0.0063935		-0.0243683		-0.0188752		-0.022934		-0.0130768		-0.0134125		-0.0051423		-0.0072937		0.00654605		-0.0074158
-7.86	-0.00177		-0.0178071		-0.0285645		-0.0213013		-0.0238037		-0.0148315		-0.0211487		-0.0052338		-0.0066071		0.00106812		-0.010437
-7.76	-0.0049744		-0.0229797		-0.024765		-0.0221863		-0.0226288		-0.0164947		-0.0216522		-0.0048523		-0.0033722		-0.0010681		-0.0090637
-7.66	-0.0090942		-0.0193786		-0.02359		-0.0173949		-0.0166778		-0.0133514		-0.0149841		-0.0016326		0.00100713		-0.0014648		-0.0060729
-7.56	-0.0018768		-0.0153961		-0.0205689		-0.0141907		-0.0120087		-0.0056763		-0.0078888		0.00482177		0.00538631		0.00175475		-0.0011597
-7.46	-0.0061646		-0.0195769		-0.0219269		-0.0102539		-0.0078888		-0.0058441		-0.0038757		0.00988773		0.00617978		0.00518795		-0.001358
-7.36	0.00126646		-0.0195771		-0.0219269		-0.0073395		-0.0061493		-0.0033112		0.00111387		0.0121307		0.00930788		0.00694276		0.00119018
-7.26	0.00056459		-0.0217285		-0.0241699		-0.0140991		-0.0132599		-0.0046997		-0.0066986		0.00384521		0.00677491		0.00155639		-0.0043945
-7.16	0.00318908		-0.018692		-0.020279		-0.009079		-0.012085		-0.006897		-0.0084382		0.00502013		0.00483703		0.00518796		-0.0041962
-7.06	0.00469967		-0.0234681		-0.0206452		-0.0053711		-0.0127564		-0.0050659		-0.00766		0.00756834		0.00120547		0.00579832		-0.0015564
-6.96	-0.0015868		-0.0203703		-0.0232085		-0.0087278		-0.0116118		-0.0076293		-0.0117949		0.00343337		-7.625e-05		-0.0021515		-0.0065459
-6.86	0.00445562		-0.0174254		-0.0178374		-0.0045165		-0.0062408		-0.0029297		-0.0071106		0.00646979		0.00167847		0.00527953		-0.0046692
-6.76	0.00964358		-0.0149841		-0.0124664		-0.0003204		-0.0044708		0.00244139		-0.0028992		0.0131226		0.0052948		0.0087738		-0.0070343
-6.66	0.00888073		-0.0145873		-0.0144042		-0.004013		-0.0032958		0.00100714		-0.002777		0.00941474		0.00579843		0.0110474		-0.0065307
-6.56	0.0125123		-0.0110778		-0.0133209		-0.0017699		0.00382995		0.00402837		-0.0011291		0.0104828		0.00932311		0.0109559		-0.0026245
-6.46	0.0119019		-0.011093		-0.012741		0.00106826		0.00744631		0.00587465		0.00169384		0.013611		0.00999452		0.00782778		-0.000183
-6.36	0.0114136		-0.0054016		-0.0071716		0.00488285		0.00881958		0.0108643		0.00434878		0.015686		0.0124512		0.0084076		0.0036316
-6.26	0.0113983		-0.0120697		-0.0123596		0.00448606		0.00936888		0.0104675		0.00209046		0.0134124		0.0119477		0.0091858		0.00265504
-6.16	0.00233458		-0.0205383		-0.0176392		-0.0051727		0.0038452		-0.0015259		-0.0027619		0.00971983		0.00442505		0.0043335		-0.0028076
-6.06	7.5e-08		-0.0296325		-0.0187072		-0.0063475		0.00305178		-0.0039062		-0.0081481		0.00561531		0.00091556		0.0026551		-0.0023498
-5.96	-0.0024414		-0.0263976		-0.020462		-0.0081175		0.00033572		-0.0057373		-0.0025939		0.00588995		0.00393676		0.00038147		-0.0028228
-5.86	-0.0039215		-0.0252533		-0.0208435		-0.0056916		-9.155e-05		-0.0079956		0.00062559		0.00364684		0.00540162		0.00186159		-0.0007782
-5.76	-0.0088196		-0.033432		-0.0270996		-0.0068359		0.00413515		-0.0079956		-0.0001526		4.5778e-05		-0.0006409		0.00225829		-0.0086822
-5.66	-0.0139007		-0.0355987		-0.028778		-0.0098723		0.0014649		-0.0081024		-0.0056304		-0.0043639		-0.0042724		0.00262458		-0.0083007
-5.56	-0.0151367		-0.0394897		-0.0302124		-0.011734		0.00138856		-0.0057526		-0.0021057		0.00177		-0.0006409		0.0018768		-0.010025
-5.46	-0.0207061		-0.0431822		-0.0373535		-0.0139922		-0.0011291		-0.0068359		-0.0022887		0.00170908		-0.00914		-0.0073852		-0.0145263
-5.36	-0.023529		-0.0488891		-0.0367584		-0.013977		-0.0017395		-0.0086823		0.0006409		0.00152594		-0.0069122		-0.0057678		-0.0148468
-5.26	-0.0298309		-0.0544433		-0.0358276		-0.0112609		-0.0023651		-0.0101624		0.00050354		-0.0054626		-0.0093536		-0.0063629		-0.0133057
-5.16	-0.026947		-0.0581359		-0.0378418		-0.0127868		-0.0014343		-0.0124511		-0.002304		-0.0063171		-0.0137176		-0.0048522		-0.0153198
-5.06	-0.0268401		-0.0596007		-0.0386962		-0.0148313		-0.0023956		-0.0096434		-0.0052031		-0.0092162		-0.0153809		-0.0070952		-0.017639
-4.96	-0.0241547		-0.0544586		-0.0354157		-0.0125121		0.00645444		-0.0048066		0.00071719		-0.0042725		-0.0072175		-0.0041047		-0.0183563
-4.86	-0.026001		-0.0551147		-0.0324859		-0.0137176		0.014267		-0.0036163		0.00267032		0.00325015		-0.0081787		0.00126647		-0.0184479
-4.76	-0.0319366		-0.0652771		-0.0335235		-0.0182647		0.0129547		-0.010025		-4.577e-05		0.00239564		-0.0153809		-0.0017548		-0.0171814
-4.66	-0.0341948		-0.0683134		-0.0341338		-0.0173033		0.00350961		-0.0081176		0.0017854		-0.0003661		-0.0196074		-0.0033263		-0.020233
-4.56	-0.0420991		-0.0680084		-0.039917		-0.0128784		0.00860587		-0.006012		0.00053401		-0.0013428		-0.0160829		-0.0077057		-0.0208741
-4.46	-0.0530548		-0.0752407		-0.0433197		-0.0232694		0.00871275		-0.0106354		0.00306713		-0.0053405		-0.0238801		-0.0080872		-0.021286
-4.36	-0.0587769		-0.0742489		-0.0420073		-0.0192411		0.0102997		-0.0090637		0.0110933		-0.0075529		-0.0216217		-0.0017243		-0.0218353
-4.26	-0.0642852		-0.0804138		-0.0328979		-0.0145721		0.0186615		-0.0166168		0.012619		-0.0065155		-0.0243073		0.00280763		-0.0252228
-4.16	-0.0849913		-0.0816956		-0.0370635		-0.0189818		0.016327		-0.0279235		0.00775155		-0.0059203		-0.0327758		0.00939949		-0.0300445
-4.06	-0.100601		-0.0832362		-0.0361022		-0.0208126		0.0142364		-0.0314328		0.00715663		-0.0027006		-0.0383607		0.00856043		-0.0446622
-3.96	-0.119507		-0.0809781		-0.0414428		-0.0215602		0.0163726		-0.031006		0.00555445		-0.0007169		-0.0460358		0.0083617		-0.0415343
-3.86	-0.125427		-0.0852047		-0.0372467		-0.0285488		0.0201265		-0.0325318		0.0114442		-0.0056303		-0.0580902		0.00352478		-0.0518647
-3.76	-0.132721		-0.0852047		-0.0442806		-0.0293729		0.0188751		-0.0277862		0.00572208		-0.0062256		-0.0676269		0.00352478		-0.0598449
-3.66	-0.144179		-0.077987		-0.0411827		-0.0342246		0.0206303		-0.0290218		0.00471548		-0.0073849		-0.0586694		0.00761463		-0.0567468
-3.56	-0.170959		-0.0721729		-0.0337061		-0.0250693		0.0367584		-0.0194847		0.0192267		-0.0069878		-0.052887		0.0109717		-0.0445094
-3.46	-0.152573		-0.0572815		-0.0248872		-0.0021972		0.0648651		0.00819378		0.0349732		0.0063783		-0.0499727		0.016876		-0.0314331
-3.36	-0.134582		-0.0593411		-0.0388028		-0.0187377		0.0567323		0.0109405		0.0295259		0.00735502		-0.0515288		0.0218048		-0.0308381
-3.26	-0.0752564		-0.062744		-0.0355377		-0.0226134		0.0718842		0.0198214		0.0452575		0.0305022		-0.0132752		0.0304413		0.00259408
-3.16	-0.0506757		-0.0362717		-0.0138871		-0.0115068		0.0810994		0.036437		0.0609123		0.0226889		-0.0067607		0.0537251		0.00228773
-3.06	-0.074219		-0.0676122		-0.0383456		-0.0656438		0.0587922		-0.0063175		-0.0032047		-0.0626376		-0.0676726		0.0282286		-0.074036
-2.96	-0.0862302		-0.123481		-0.143801		-0.095924		0.0742639		0.0112603		0.0204572		-0.0308276		-0.117737		0.030502		-0.0609009
-2.86	0.0543628		-0.194407		-0.260411		-0.140527		-0.219208		-0.127335		0.0505176		-0.0761474		0.13237		-0.0400238		-0.10704
-2.76	0.310727		-0.017124		0.0698676		0.101438		0.060379		0.00282288		0.048996		0.12796		0.146133		0.0833893		-0.0042877
-2.66	0.315703		0.146255		0.0756368		0.14041		0.0609277		0.102844		0.0924065		0.0482628		0.119064		0.112228		0.0510858
-2.56	0.29744		0.0687869		0.0826723		0.0871128		0.111069		0.0693514		0.058731		0.0223237		0.049942		0.0477448		0.00411998
-2.46	0.26619		0.0368819		0.0613409		0.0907913		0.110443		0.0621189		0.0455634		0.00578395		0.0167235		0.0294952		-0.0343772
-2.36	0.283021		0.0941027		0.0534675		0.118348		0.13324		0.0671846		0.0364692		0.0075694		0.0195618		0.0381927		-0.0231322
-2.26	0.317536		0.105789		0.0914154		0.180039		0.152451		0.0614165		0.0903472		0.0450287		0.0679017		0.0782928		0.0261535
-2.16	0.331236		0.179243		0.0830672		0.0573103		0.141631		0.0695636		0.1183		0.00668223		0.037154		0.0318441		0.0752093
-2.06	0.40405		0.207528		0.042401		0.166253		0.0592979		0.121731		-0.0763428		-0.104892		0.213001		-0.0711091		-0.0370363
-1.96	17.4556		7.31662		2.57918		3.57808		-0.616081		0.312617		-1.45256		-0.803952		0.574682		-0.811871		-1.02473
-1.86	135.766		68.4153		28.2907		23.7761		5.5595		4.91728		-2.40786		-0.226054		2.38488		-0.581056		-2.46692
-1.76	374.572		208.52		91.4738		62.0031		23.8871		14.6317		0.199985		2.76421		4.44172		0.386927		-4.07655
-1.66	637.911		379.031		177.514		107.37		48.3466		26.438		4.99901		6.73306		5.83883		1.14964		-5.51022
-1.56	850.87		534.296		266.034		152.121		73.0673		38.2896		10.4938		10.4397		6.86842		1.71101		-6.72369
-1.46	1003.59		658.217		345.678		192.695		95.8143		49.1088		15.5286		13.7937		7.51139		2.06576		-7.72401
-1.36	1110.53		752.404		413.651		228.487		116.258		58.5956		20.2119		16.7655		8.21735		2.4679		-8.68308
-1.26	1187.03		823.476		470.129		259.365		134.169		67.0415		24.4597		19.3103		8.9509		2.91082		-9.21376
-1.16	1244.38		877.444		516.488		285.88		149.897		74.439		28.1832		21.6132		9.64883		3.20967		-9.61661
-1.06	1288.56		919.557		554.462		308.692		163.644		80.9877		31.4829		23.5393		10.1254		3.59265		-10.1513
-0.96	1323.63		952.801		585.678		328.062		175.535		86.5794		34.272		25.1495		10.5069		3.74277		-10.6788
-0.86	1352.38		979.791		611.79		344.748		186.076		91.43		36.81		26.711		11.0251		3.9364		-11.0366
-0.76	1375.75		1001.75		633.396		359.042		195.196		95.7401		38.9182		27.9837		11.2273		4.03357		-11.4662
-0.66	1395.24		1019.86		651.624		371.26		203.268		99.6705		40.9002		29.1967		11.6192		4.24033		-11.7997
-0.559999	1411.15		1034.74		666.874		381.698		210.244		103.017		42.5415		30.2441		11.9046		4.32472		-12.2237
-0.459999	1424.22		1046.91		679.52		390.665		216.356		105.908		44.077		31.2264		12.0482		4.46165		-12.6758
-0.359999	1434.88		1056.94		690.138		398.248		221.667		108.433		45.3307		32.0671		12.2532		4.5288		-13.0542
-0.26	1443.61		1064.9		698.928		404.599		226.307		110.606		46.3989		32.7489		12.4618		4.49657		-13.4337
-0.16	1450.39		1071.48		706.18		409.94		230.369		112.522		47.3568		33.398		12.4672		4.50448		-13.8583
-0.0599995	1455.72		1076.83		712.287		414.311		233.893		114.103		48.18		33.942		12.405		4.56395		-14.2277
0.0400009	1461.06		1081.98		718.048		419.26		238.046		116.708		50.0611		35.2963		13.1954		5.8762		-13.3647
0.140001	1470.3		1094.24		728.228		427.091		247.211		121.944		56.2481		38.6144		12.2257		8.39803		-6.69826
0.24	1465.06		1101.6		736.837		434.562		251.1		124.075		61.2576		37.9092		9.88004		8.35513		2.10823
0.34	1417.98		1078.32		729.652		434.617		241.659		120.293		59.6481		32.1814		12.1051		7.12169		4.34875
0.440001	1354.27		1041.93		714.157		429.923		235.871		118.341		58.9335		30.2246		14.2069		7.88945		4.92096
0.540001	1305.33		1013.77		701.606		425.743		232.833		117.157		58.3833		29.5217		14.8795		8.0538		5.16397
0.640001	1274.52		996.567		693.89		423.569		231.411		116.668		58.2226		29.3662		15.2611		8.11416		5.34699
0.74	1256.45		986.871		689.807		422.587		230.939		116.574		58.2617		29.3641		15.329		8.18731		5.38399
0.84	1246.28		981.649		687.787		422.391		230.963		116.648		58.3144		29.4078		15.3587		8.26897		5.4171
0.940001	1240.57		979.006		686.956		422.418		231.219		116.8		58.3989		29.5254		15.3864		8.26222		5.44929
1.04	1237.16		977.598		686.564		422.515		231.453		116.959		58.4366		29.4753		15.3464		8.22123		5.39757
1.14	1235.4		977.008		686.565		422.905		231.894		117.222		58.5397		29.5842		15.3922		8.27871		5.39006
1.24	1234.48		976.732		686.81		423.334		232.232		117.451		58.6674		29.7453		15.49		8.34933		5.43496
1.34	1233.81		976.613		687.045		423.724		232.712		117.611		58.7682		29.7542		15.4502		8.31203		5.38166
1.44	1233.4		976.64		687.231		424.071		232.959		117.757		58.8306		29.7902		15.4239		8.23867		5.32304
1.54	1233.24		976.725		687.499		424.378		233.348		117.96		58.8976		29.8511		15.4475		8.18075		5.32935
1.64	1233.28		976.923		687.897		424.697		233.596		118.083		59.0341		29.9245		15.4979		8.20618		5.34725
1.74	1233.37		977.127		688.278		424.957		233.852		118.2		59.1231		29.9751		15.5568		8.23117		5.33382
1.84	1233.5		977.403		688.595		425.214		234.189		118.404		59.1924		30.0317		15.5609		8.27238		5.32614
1.94	1233.64		977.672		688.841		425.487		234.466		118.603		59.2322		30.0984		15.5238		8.29359		5.26273
2.04	1233.78		977.926		689.112		425.741		234.666		118.711		59.2456		30.1411		15.5187		8.34031		5.23233
2.14	1233.92		978.105		689.375		426.005		234.855		118.793		59.2278		30.138		15.5206		8.35252		5.18992
2.24	1234.09		978.327		689.626		426.26		235.072		118.876		59.2457		30.1393		15.5089		8.32911		5.15782
2.34	1234.31		978.596		689.905		426.565		235.319		119.029		59.3456		30.2059		15.5604		8.3629		5.14423
2.44	1234.52		978.893		690.195		426.817		235.581		119.143		59.4245		30.2708		15.5714		8.3917		5.13068
2.54	1234.72		979.194		690.525		427.046		235.839		119.296		59.4967		30.3389		15.5946		8.42208		5.12375
2.64	1234.93		979.498		690.818		427.309		236.038		119.452		59.541		30.4011		15.6055		8.45595		5.0916
2.74	1235.14		979.733		691.109		427.565		236.254		119.602		59.569		30.4568		15.5965		8.45313		5.06183
2.84	1235.32		979.968		691.386		427.805		236.48		119.739		59.6066		30.4899		15.5931		8.45488		5.03624
2.94	1235.51		980.185		691.627		428.049		236.649		119.806		59.6642		30.5347		15.6007		8.44942		4.99785
3.04	1235.73		980.408		691.909		428.291		236.854		119.926		59.7275		30.5624		15.611		8.5045		4.9875
3.14	1235.95		980.661		692.18		428.506		237.041		120.041		59.7742		30.6048		15.6244		8.51044		4.96289
3.24	1236.15		980.886		692.436		428.741		237.228		120.132		59.8212		30.6436		15.6404		8.51249		4.94582
3.34	1236.34		981.136		692.703		428.968		237.399		120.272		59.8952		30.6935		15.6813		8.52121		4.93437
3.44	1236.52		981.345		692.953		429.164		237.574		120.374		59.9296		30.7257		15.6842		8.51012		4.89775
3.54	1236.72		981.582		693.206		429.372		237.776		120.472		59.9994		30.782		15.7141		8.53309		4.89784
3.64	1236.9		981.803		693.431		429.582		237.952		120.569		60.0467		30.7922		15.7141		8.53616		4.87971
3.74	1237.1		982.035		693.684		429.808		238.122		120.66		60.0895		30.8432		15.7305		8.56692		4.8674
3.84	1237.26		982.247		693.922		429.995		238.265		120.751		60.1151		30.8741		15.7368		8.56767		4.85429
3.94	1237.45		982.483		694.144		430.187		238.438		120.87		60.1606		30.9142		15.7567		8.57236		4.85556
4.04	1237.63		982.697		694.362		430.374		238.615		120.982		60.2004		30.9536		15.7698		8.55999		4.84776
4.14	1237.82		982.902		694.581		430.56		238.78		121.087		60.2379		30.9776		15.7837		8.5707		4.84649
4.24	1237.99		983.087		694.793		430.753		238.924		121.172		60.28		31.0189		15.7813		8.56516		4.83681
4.34	1238.17		983.288		695.006		430.947		239.077		121.276		60.329		31.0642		15.7783		8.57588		4.83702
4.44	1238.35		983.478		695.214		431.118		239.234		121.341		60.3833		31.09		15.7692		8.58956		4.83458
4.54	1238.52		983.643		695.421		431.291		239.388		121.426		60.4339		31.1188		15.778		8.60716		4.83383
4.64	1238.69		983.797		695.621		431.461		239.529		121.505		60.4726		31.1328		15.7845		8.6173		4.82177
4.74	1238.82		983.97		695.802		431.623		239.667		121.582		60.5024		31.1582		15.7722		8.62246		4.80508
4.84	1238.94		984.143		696.002		431.799		239.825		121.681		60.5401		31.1831		15.7914		8.62893		4.81252
4.94	1239.08		984.281		696.176		431.969		239.97		121.748		60.5754		31.2133		15.7932		8.63611		4.80878
5.04	1239.2		984.434		696.351		432.108		240.112		121.831		60.6087		31.2452		15.7977		8.64944		4.81194
5.14	1239.32		984.583		696.51		432.24		240.239		121.898		60.642		31.2736		15.7979		8.6502		4.79767
5.24	1239.45		984.72		696.675		432.373		240.371		121.981		60.6748		31.2977		15.8092		8.65134		4.78866
5.34	1239.58		984.871		696.816		432.523		240.501		122.05		60.7183		31.3224		15.8151		8.66056		4.77882
5.44	1239.7		985.01		696.969		432.67		240.621		122.107		60.7362		31.337		15.8295		8.66954		4.76269
5.54	1239.82		985.151		697.12		432.804		240.739		122.186		60.774		31.3496		15.8276		8.67381		4.74531
5.64	1239.95		985.287		697.282		432.944		240.872		122.273		60.8267		31.3814		15.8424		8.69788		4.74748
5.74	1240.09		985.418		697.426		433.068		240.988		122.344		60.8653		31.3973		15.8508		8.70292		4.75165
5.84	1240.2		985.533		697.567		433.176		241.095		122.408		60.8924		31.4202		15.8529		8.70591		4.73907
5.94	1240.31		985.662		697.705		433.307		241.203		122.462		60.9151		31.436		15.8498		8.71719		4.73116
6.04	1240.43		985.8		697.854		433.438		241.319		122.543		60.9705		31.4721		15.8658		8.73429		4.72958
6.14	1240.56		985.921		698.002		433.57		241.42		122.615		61.0106		31.4966		15.8759		8.7476		4.73179
6.24	1240.68		986.048		698.153		433.696		241.531		122.685		61.0559		31.5243		15.8908		8.7503		4.74264
6.34	1240.8		986.186		698.302		433.825		241.637		122.751		61.1075		31.5575		15.9202		8.77159		4.75762
6.44	1240.9		986.295		698.434		433.928		241.725		122.814		61.127		31.5684		15.9255		8.77007		4.74925
6.54	1241		986.399		698.57		434.04		241.822		122.88		61.1689		31.5907		15.9438		8.78643		4.75148
6.64	1241.11		986.499		698.691		434.145		241.921		122.944		61.1969		31.6189		15.9545		8.80332		4.75633
6.74	1241.21		986.606		698.811		434.248		242.006		123		61.2262		31.6313		15.9632		8.81321		4.76877
6.84	1241.3		986.706		698.944		434.351		242.088		123.058		61.2584		31.6491		15.9716		8.8173		4.77074
6.94	1241.4		986.817		699.066		434.464		242.184		123.118		61.303		31.6679		15.989		8.82508		4.77568
7.04	1241.49		986.92		699.173		434.56		242.281		123.169		61.3321		31.6833		15.9982		8.82961		4.78097
7.14	1241.58		987.01		699.269		434.641		242.357		123.209		61.3488		31.6935		15.9997		8.83216		4.77414
7.24	1241.66		987.098		699.374		434.716		242.433		123.248		61.3704		31.7033		16.0032		8.84112		4.76749
7.34	1241.74		987.188		699.474		434.8		242.516		123.285		61.3894		31.7161		16.0106		8.84787		4.75958
7.44	1241.82		987.266		699.574		434.873		242.587		123.314		61.3995		31.7242		16.0059		8.85097		4.75694
7.54	1241.87		987.341		699.665		434.941		242.653		123.342		61.4081		31.7353		15.9945		8.84563		4.74474
7.64	1241.96		987.438		699.767		435.017		242.737		123.394		61.4308		31.752		16.0018		8.85457		4.74855
7.74	1242.04		987.521		699.861		435.111		242.81		123.438		61.455		31.7591		16.0061		8.85792		4.75183
7.84	1242.12		987.61		699.948		435.191		242.883		123.487		61.4809		31.7745		16.0184		8.85773		4.75406
7.94	1242.21		987.687		700.031		435.261		242.963		123.543		61.5006		31.7982		16.0202		8.86635		4.75141
8.04	1242.28		987.764		700.119		435.335		243.029		123.587		61.5241		31.8113		16.0203		8.87616		4.75185
8.14	1242.35		987.825		700.196		435.404		243.1		123.615		61.5448		31.8178		16.0139		8.87539		4.74386
8.24	1242.42		987.885		700.283		435.474		243.166		123.657		61.5617		31.8324		16.017		8.88753		4.7467
8.34	1242.49		987.946		700.348		435.543		243.233		123.698		61.5785		31.8472		16.0178		8.8829		4.74745
8.44	1242.56		988.005		700.421		435.61		243.293		123.737		61.6023		31.8587		16.0199		8.8836		4.75002
8.54	1242.63		988.06		700.495		435.671		243.353		123.773		61.6147		31.8711		16.0288		8.88682		4.75604
8.64	1242.7		988.12		700.569		435.735		243.434		123.822		61.6335		31.8888		16.0375		8.89374		4.76611
8.74	1242.77		988.176		700.637		435.796		243.494		123.868		61.6493		31.9075		16.0467		8.89455		4.77219
8.84	1242.84		988.243		700.694		435.857		243.545		123.905		61.6688		31.9182		16.0465		8.90136		4.77072
8.94	1242.9		988.297		700.767		435.921		243.593		123.934		61.6825		31.9212		16.0435		8.91523		4.76904
9.04	1242.95		988.358		700.837		435.977		243.648		123.971		61.69		31.9321		16.0442		8.92118		4.7666
9.14	1243.01		988.409		700.891		436.019		243.705		123.995		61.6943		31.9258		16.0415		8.92268		4.76213
9.24	1243.06		988.458		700.958		436.046		243.75		124.012		61.701		31.9278		16.0398		8.92305		4.75497
9.34	1243.12		988.52		701.019		436.095		243.802		124.046		61.7127		31.9397		16.042		8.92797		4.75852
9.44	1243.18		988.591		701.088		436.145		243.859		124.085		61.7265		31.9562		16.053		8.94196		4.76544
9.54	1243.23		988.64		701.142		436.185		243.897		124.112		61.7297		31.9549		16.043		8.93846		4.76621
9.64	1243.29		988.699		701.201		436.239		243.94		124.136		61.742		31.9557		16.0466		8.94644		4.76135
9.74	1243.34		988.754		701.256		436.277		243.989		124.171		61.7493		31.9678		16.0499		8.95439		4.75828
9.84	1243.38		988.802		701.31		436.315		244.038		124.186		61.7632		31.969		16.0489		8.95811		4.74991
9.94	1243.43		988.859		701.384		436.358		244.087		124.216		61.7729		31.9836		16.0576		8.97588		4.75244
10.04	1243.49		988.904		701.442		436.409		244.141		124.242		61.7936		32.0022		16.0682		8.98789		4.76164
10.14	1243.53		988.929		701.499		436.458		244.196		124.26		61.809		32.0123		16.0672		8.9968		4.76405
10.24	1243.59		988.973		701.549		436.502		244.243		124.288		61.825		32.0173		16.0692		9.00459		4.76799
10.34	1243.63		989.02		701.595		436.542		244.296		124.306		61.8367		32.0366		16.0726		9.00673		4.77226
10.44	1243.68		989.06		701.653		436.579		244.346		124.33		61.8572		32.0549		16.0807		9.01614		4.78019
10.54	1243.72		989.1		701.715		436.617		244.395		124.352		61.8714		32.0627		16.0861		9.0257		4.78067
10.64	1243.76		989.129		701.75		436.653		244.433		124.37		61.879		32.0691		16.0891		9.02936		4.77891
10.74	1243.8		989.165		701.801		436.686		244.472		124.395		61.8959		32.0834		16.0888		9.03762		4.78587
10.84	1243.83		989.201		701.845		436.72		244.51		124.417		61.9042		32.0935		16.0896		9.04385		4.78458
10.94	1243.87		989.227		701.889		436.748		244.541		124.432		61.9103		32.1008		16.0892		9.04954		4.78192
11.04	1243.92		989.275		701.937		436.781		244.582		124.457		61.9209		32.1133		16.0935		9.06134		4.78743
11.14	1243.95		989.307		701.977		436.805		244.608		124.472		61.9355		32.1206		16.0989		9.06212		4.78681
11.24	1244		989.344		702.017		436.825		244.641		124.49		61.9498		32.1257		16.1002		9.07314		4.78329
11.34	1244.03		989.379		702.05		436.843		244.67		124.513		61.9629		32.1321		16.0976		9.07677		4.78206
11.44	1244.07		989.417		702.093		436.874		244.705		124.536		61.9767		32.1452		16.1026		9.08392		4.78789
11.54	1244.11		989.448		702.121		436.899		244.723		124.55		61.9779		32.1445		16.1011		9.079		4.77325
11.64	1244.14		989.48		702.161		436.914		244.754		124.569		61.984		32.1465		16.1005		9.0837		4.7666
11.74	1244.18		989.501		702.203		436.94		244.782		124.593		62.0015		32.1541		16.1015		9.08976		4.76563
11.84	1244.22		989.542		702.242		436.967		244.811		124.612		62.0151		32.1661		16.1034		9.08977		4.76694
11.94	1244.27		989.577		702.283		436.998		244.84		124.642		62.0313		32.179		16.1098		9.10234		4.7747
12.04	1244.31		989.606		702.319		437.022		244.859		124.665		62.0364		32.189		16.1164		9.11516		4.77257
12.14	1244.35		989.638		702.348		437.04		244.878		124.678		62.0483		32.1974		16.1194		9.11923		4.77162
12.24	1244.39		989.666		702.38		437.051		244.903		124.698		62.056		32.2004		16.1238		9.12805		4.77443
12.34	1244.43		989.694		702.414		437.074		244.929		124.715		62.062		32.209		16.1282		9.13341		4.77826
12.44	1244.47		989.722		702.446		437.093		244.958		124.742		62.0762		32.2143		16.1342		9.1462		4.78232
12.54	1244.51		989.755		702.475		437.112		244.979		124.759		62.0845		32.213		16.1278		9.14892		4.77832
12.64	1244.54		989.778		702.509		437.12		244.996		124.775		62.0928		32.2158		16.1246		9.14903		4.77707
12.74	1244.59		989.803		702.537		437.148		245.018		124.792		62.1163		32.2264		16.1351		9.16329		4.78371
12.84	1244.63		989.835		702.562		437.176		245.044		124.806		62.1287		32.232		16.1373		9.17205		4.793
12.94	1244.67		989.87		702.606		437.197		245.07		124.825		62.1511		32.2397		16.1508		9.18364		4.79602
13.04	1244.7		989.882		702.63		437.202		245.091		124.834		62.1576		32.2418		16.1499		9.18474		4.7996
13.14	1244.73		989.914		702.657		437.216		245.11		124.846		62.1653		32.2452		16.1531		9.18989		4.79886
13.24	1244.77		989.939		702.694		437.236		245.13		124.86		62.1772		32.252		16.1632		9.19715		4.80379
13.34	1244.81		989.965		702.72		437.254		245.15		124.871		62.1918		32.2584		16.1666		9.20821		4.80412
13.44	1244.85		989.99		702.752		437.273		245.172		124.888		62.2		32.2617		16.1691		9.20881		4.80791
13.54	1244.89		990.019		702.783		437.294		245.196		124.901		62.2086		32.2679		16.179		9.21875		4.8164
13.64	1244.93		990.041		702.807		437.311		245.208		124.916		62.2184		32.2743		16.1803		9.22588		4.82193
13.74	1244.96		990.062		702.837		437.333		245.228		124.935		62.2341		32.2836		16.1852		9.23283		4.82814
13.84	1245		990.093		702.867		437.356		245.247		124.955		62.2475		32.2984		16.1953		9.2377		4.8378
13.94	1245.02		990.107		702.888		437.375		245.263		124.964		62.261		32.2987		16.199		9.24797		4.83878
14.04	1245.06		990.138		702.918		437.394		245.283		124.983		62.2805		32.3069		16.1989		9.25546		4.83655
14.14	1245.1		990.162		702.945		437.407		245.303		124.995		62.2805		32.3141		16.1993		9.26524		4.83827
14.24	1245.12		990.186		702.967		437.421		245.32		125.007		62.2957		32.3207		16.2007		9.26904		4.84328
14.34	1245.17		990.211		703		437.445		245.35		125.027		62.3129		32.3366		16.2073		9.28017		4.84912
14.44	1245.2		990.229		703.022		437.461		245.364		125.037		62.3231		32.3453		16.2097		9.28725		4.85713
14.54	1245.22		990.249		703.044		437.483		245.371		125.041		62.3238		32.3453		16.2068		9.28908		4.85236
14.64	1245.26		990.27		703.07		437.503		245.398		125.058		62.3394		32.3519		16.2144		9.2961		4.85657
14.74	1245.29		990.292		703.094		437.515		245.412		125.07		62.3457		32.359		16.2182		9.30256		4.85829
14.84	1245.33		990.32		703.117		437.54		245.434		125.082		62.3529		32.3665		16.2218		9.30958		4.86388
14.94	1245.36		990.335		703.138		437.555		245.45		125.094		62.3542		32.3731		16.2229		9.31467		4.86193
15.04	1245.4		990.365		703.164		437.57		245.466		125.107		62.3663		32.3773		16.2293		9.3215		4.86926
15.14	1245.43		990.385		703.184		437.588		245.475		125.118		62.3736		32.3865		16.2243		9.32468		4.86972
15.24	1245.46		990.405		703.198		437.603		245.494		125.125		62.3867		32.3957		16.2248		9.32525		4.87425
15.34	1245.5		990.425		703.22		437.623		245.515		125.136		62.395		32.4084		16.2293		9.33464		4.87526
15.44	1245.53		990.448		703.237		437.633		245.533		125.144		62.4006		32.4134		16.2372		9.34241		4.87423
15.54	1245.57		990.466		703.262		437.659		245.556		125.153		62.4114		32.4184		16.2384		9.35225		4.88382
15.64	1245.61		990.494		703.288		437.683		245.582		125.169		62.4166		32.4312		16.2407		9.36502		4.8922
15.74	1245.64		990.505		703.308		437.69		245.6		125.177		62.4162		32.4339		16.2398		9.36927		4.8922
15.84	1245.67		990.527		703.332		437.709		245.621		125.186		62.4202		32.4423		16.2382		9.38076		4.89581
15.94	1245.7		990.539		703.348		437.726		245.635		125.194		62.4238		32.44		16.2361		9.37941		4.89003
16.04	1245.74		990.562		703.365		437.743		245.655		125.203		62.4344		32.45		16.2436		9.38705		4.89798
16.14	1245.77		990.584		703.389		437.756		245.667		125.204		62.4322		32.4539		16.2418		9.39374		4.89504
16.24	1245.81		990.61		703.413		437.774		245.685		125.222		62.441		32.4666		16.2426		9.40555		4.89952
16.34	1245.85		990.635		703.431		437.791		245.699		125.229		62.4451		32.4624		16.2411		9.40053		4.89984
16.44	1245.88		990.657		703.447		437.81		245.708		125.237		62.4554		32.4633		16.2415		9.4052		4.90175
16.54	1245.92		990.68		703.47		437.83		245.723		125.243		62.4562		32.4729		16.2427		9.40858		4.90254
16.64	1245.96		990.713		703.488		437.852		245.739		125.254		62.4663		32.4828		16.2473		9.41441		4.90521
16.74	1246		990.734		703.515		437.871		245.757		125.267		62.4785		32.483		16.2512		9.42247		4.91144
16.84	1246.03		990.756		703.532		437.889		245.769		125.273		62.4817		32.481		16.2502		9.42356		4.91173
16.94	1246.07		990.784		703.558		437.917		245.787		125.285		62.4951		32.4869		16.2602		9.43016		4.91875
17.04	1246.12		990.806		703.573		437.938		245.797		125.293		62.4992		32.4879		16.2586		9.43089		4.91553
17.14	1246.16		990.835		703.603		437.961		245.808		125.306		62.5065		32.4953		16.2571		9.43769		4.92169
17.24	1246.2		990.855		703.618		437.978		245.822		125.312		62.5104		32.5027		16.2604		9.44124		4.926
17.34	1246.24		990.882		703.633		437.998		245.834		125.319		62.5157		32.5042		16.262		9.44609		4.92374
17.44	1246.29		990.918		703.659		438.024		245.855		125.339		62.5296		32.5156		16.271		9.45724		4.93231
17.54	1246.33		990.943		703.683		438.042		245.871		125.354		62.5403		32.5249		16.2704		9.46501		4.93468
17.64	1246.36		990.973		703.696		438.058		245.883		125.359		62.544		32.5209		16.2701		9.46799		4.93487
17.74	1246.41		991.004		703.721		438.08		245.899		125.37		62.5522		32.5253		16.2729		9.48353		4.94003
17.84	1246.43		991.032		703.741		438.1		245.913		125.379		62.5553		32.5245		16.2713		9.48465		4.93841
17.94	1246.48		991.058		703.764		438.118		245.925		125.384		62.5614		32.5235		16.2737		9.49016		4.94482
18.04	1246.53		991.077		703.78		438.135		245.933		125.391		62.563		32.5183		16.272		9.48672		4.94229
18.14	1246.57		991.106		703.808		438.159		245.958		125.405		62.5728		32.5311		16.2773		9.49601		4.9462
18.24	1246.61		991.125		703.829		438.184		245.972		125.417		62.5794		32.5325		16.2757		9.49464		4.94745
18.34	1246.65		991.155		703.849		438.203		245.988		125.426		62.5892		32.541		16.2804		9.49865		4.95128
18.44	1246.69		991.177		703.871		438.221		245.999		125.434		62.5986		32.5424		16.2847		9.50764		4.94933
18.54	1246.71		991.196		703.88		438.236		246.018		125.437		62.6024		32.5453		16.2802		9.50861		4.94153
18.64	1246.75		991.217		703.899		438.258		246.031		125.445		62.6076		32.5496		16.2764		9.51221		4.94473
18.74	1246.79		991.239		703.921		438.277		246.047		125.455		62.6174		32.5528		16.2865		9.5161		4.94921
18.84	1246.83		991.263		703.938		438.298		246.061		125.463		62.6253		32.5549		16.2895		9.5211		4.95353
18.94	1246.86		991.289		703.964		438.327		246.078		125.473		62.6283		32.5618		16.2977		9.5292		4.95976
19.04	1246.9		991.313		703.983		438.344		246.101		125.492		62.6341		32.5708		16.301		9.53479		4.96379
19.14	1246.93		991.34		704.001		438.363		246.116		125.506		62.6427		32.5714		16.3017		9.54114		4.96884
19.24	1246.96		991.358		704.022		438.382		246.134		125.51		62.6466		32.5755		16.3015		9.54561		4.97131
19.34	1246.99		991.385		704.038		438.402		246.149		125.518		62.6521		32.5787		16.2982		9.55001		4.96375
19.44	1247.02		991.398		704.053		438.409		246.163		125.524		62.6512		32.5707		16.2975		9.5519		4.96106
19.54	1247.05		991.424		704.077		438.431		246.186		125.538		62.6649		32.5801		16.3119		9.56068		4.96399
19.64	1247.08		991.446		704.098		438.453		246.203		125.543		62.6689		32.5791		16.312		9.57253		4.96523
19.74	1247.11		991.461		704.111		438.473		246.214		125.552		62.6722		32.5797		16.3147		9.57376		4.96938
19.84	1247.13		991.473		704.125		438.485		246.225		125.562		62.6748		32.5819		16.3145		9.57107		4.97079
19.94	1247.16		991.493		704.148		438.51		246.245		125.574		62.6835		32.5821		16.3137		9.57759		4.97581
20.04	1247.2		991.509		704.163		438.522		246.258		125.583		62.682		32.5872		16.3204		9.58351		4.97754
20.14	1247.22		991.534		704.187		438.543		246.274		125.593		62.6913		32.5969		16.3273		9.596		4.98231
20.24	1247.25		991.557		704.206		438.559		246.29		125.607		62.7005		32.6033		16.327		9.60003		4.99237
20.34	1247.29		991.583		704.224		438.583		246.308		125.626		62.7119		32.608		16.3369		9.61023		4.99609
20.44	1247.31		991.593		704.239		438.588		246.322		125.628		62.7166		32.6129		16.3355		9.61485		4.99287
20.54	1247.32		991.607		704.253		438.601		246.329		125.633		62.7197		32.6088		16.3331		9.61028		4.99289
20.64	1247.35		991.617		704.261		438.61		246.343		125.638		62.7223		32.6077		16.327		9.6131		4.98936
20.74	1247.36		991.633		704.275		438.62		246.359		125.639		62.7213		32.603		16.327		9.61024		4.98448
20.84	1247.39		991.646		704.293		438.635		246.364		125.649		62.7383		32.6003		16.3316		9.61553		4.98797
20.94	1247.41		991.664		704.308		438.649		246.383		125.661		62.7437		32.6071		16.3375		9.6212		4.99495
21.04	1247.42		991.687		704.318		438.657		246.4		125.671		62.7495		32.6169		16.3418		9.62412		4.99405
21.14	1247.45		991.7		704.331		438.676		246.416		125.677		62.7516		32.6186		16.3477		9.62844		4.99953
21.24	1247.48		991.716		704.35		438.687		246.439		125.691		62.7629		32.6266		16.3568		9.63605		5.00365
21.34	1247.49		991.731		704.358		438.697		246.452		125.698		62.7616		32.6256		16.3608		9.6448		4.99899
21.44	1247.51		991.739		704.37		438.707		246.465		125.705		62.7655		32.6309		16.3618		9.65154		5.00215
21.54	1247.53		991.745		704.38		438.72		246.472		125.712		62.7746		32.6347		16.3604		9.65395		5.00256
21.64	1247.54		991.755		704.389		438.733		246.488		125.716		62.7909		32.639		16.3662		9.66344		5.00924
21.74	1247.56		991.769		704.404		438.744		246.499		125.722		62.7961		32.641		16.3616		9.66993		5.01114
21.84	1247.58		991.778		704.42		438.755		246.517		125.736		62.801		32.6418		16.3665		9.67405		5.01222
21.94	1247.6		991.79		704.43		438.763		246.531		125.743		62.8048		32.6452		16.3701		9.67938		5.01485
22.04	1247.61		991.799		704.44		438.773		246.545		125.746		62.8063		32.6467		16.3704		9.68429		5.01053
22.14	1247.63		991.808		704.446		438.78		246.553		125.749		62.8136		32.649		16.3694		9.68349		5.01195
22.24	1247.63		991.816		704.456		438.788		246.559		125.756		62.8083		32.6513		16.3697		9.69309		5.00887
22.34	1247.64		991.825		704.46		438.792		246.569		125.76		62.8075		32.6502		16.3683		9.69054		5.00764
22.44	1247.65		991.84		704.476		438.803		246.58		125.766		62.8159		32.658		16.3739		9.70599		5.01192
22.54	1247.67		991.846		704.488		438.816		246.588		125.775		62.8244		32.6623		16.3751		9.70839		5.01145
22.64	1247.68		991.86		704.492		438.819		246.598		125.78		62.8268		32.6658		16.3753		9.71171		5.01112
22.74	1247.7		991.871		704.503		438.83		246.613		125.79		62.8372		32.67		16.3853		9.72005		5.01407
22.84	1247.71		991.877		704.513		438.834		246.62		125.794		62.8354		32.6671		16.3843		9.72287		5.01448
22.94	1247.73		991.89		704.524		438.847		246.63		125.806		62.8456		32.6794		16.3961		9.73504		5.02449
23.04	1247.74		991.905		704.531		438.858		246.643		125.813		62.8503		32.69		16.3988		9.74337		5.03038
23.14	1247.76		991.916		704.544		438.869		246.659		125.819		62.8591		32.6953		16.4037		9.75813		5.03848
23.24	1247.77		991.925		704.551		438.869		246.66		125.823		62.8606		32.6912		16.4029		9.76101		5.03117
23.34	1247.79		991.942		704.561		438.883		246.671		125.83		62.8712		32.6981		16.4079		9.76911		5.03484
23.44	1247.81		991.954		704.576		438.89		246.684		125.832		62.8726		32.703		16.4098		9.7759		5.03945
23.54	1247.81		991.951		704.574		438.892		246.688		125.835		62.8713		32.6974		16.4107		9.77641		5.03853
23.64	1247.83		991.968		704.591		438.898		246.698		125.847		62.8802		32.7086		16.4198		9.79405		5.05117
23.74	1247.83		991.973		704.6		438.906		246.701		125.849		62.8779		32.706		16.418		9.79832		5.049
23.84	1247.83		991.982		704.598		438.905		246.702		125.852		62.877		32.7105		16.4134		9.80037		5.0464
23.94	1247.84		991.986		704.604		438.907		246.717		125.854		62.8773		32.7131		16.4133		9.80736		5.04906
24.04	1247.86		991.991		704.61		438.916		246.723		125.859		62.8839		32.715		16.4166		9.81748		5.04997
24.14	1247.87		992		704.613		438.923		246.737		125.867		62.8857		32.7114		16.418		9.82118		5.05597
24.24	1247.88		992.013		704.62		438.928		246.742		125.873		62.8817		32.7131		16.4232		9.82464		5.06058
24.34	1247.9		992.024		704.631		438.934		246.748		125.882		62.8899		32.7214		16.4291		9.8341		5.0672
24.44	1247.91		992.025		704.634		438.935		246.752		125.88		62.8867		32.7188		16.4264		9.83426		5.06844
24.54	1247.92		992.036		704.64		438.943		246.764		125.883		62.8923		32.7212		16.4321		9.84424		5.06946
24.64	1247.93		992.036		704.639		438.943		246.763		125.879		62.8909		32.7175		16.4302		9.84376		5.06619
24.74	1247.93		992.04		704.637		438.95		246.763		125.878		62.8912		32.7144		16.4255		9.84623		5.07062
24.84	1247.95		992.06		704.652		438.964		246.783		125.894		62.9008		32.7188		16.4334		9.85795		5.07814
24.94	1247.96		992.062		704.66		438.964		246.79		125.894		62.8993		32.7158		16.4381		9.8547		5.07883
25.04	1247.97		992.067		704.663		438.961		246.788		125.892		62.9001		32.7166		16.4397		9.85867		5.07167
25.14	1247.97		992.071		704.666		438.965		246.791		125.892		62.9045		32.7143		16.4327		9.86074		5.06897
25.24	1247.98		992.074		704.677		438.972		246.803		125.896		62.9047		32.7191		16.4333		9.86565		5.06944
25.34	1248		992.089		704.687		438.983		246.809		125.903		62.9138		32.7253		16.4391		9.87168		5.07933
25.44	1248.01		992.096		704.69		438.99		246.809		125.905		62.9199		32.7294		16.4429		9.8767		5.07797
25.54	1248.02		992.106		704.698		438.997		246.813		125.902		62.9154		32.7234		16.444		9.88234		5.08292
25.64	1248.03		992.113		704.707		439.003		246.825		125.913		62.9246		32.7304		16.4447		9.89052		5.08917
25.74	1248.04		992.12		704.716		439.006		246.833		125.919		62.9269		32.7304		16.4457		9.89123		5.09015
25.84	1248.06		992.13		704.717		439.009		246.837		125.921		62.9243		32.7359		16.448		9.89904		5.09688
25.94	1248.07		992.133		704.716		439.011		246.841		125.92		62.924		32.7337		16.4454		9.90194		5.09348
26.04	1248.08		992.131		704.718		439.013		246.844		125.924		62.9212		32.7262		16.4459		9.90207		5.09384
26.14	1248.09		992.142		704.727		439.019		246.858		125.929		62.9245		32.7263		16.4455		9.90607		5.10683
26.24	1248.11		992.145		704.731		439.021		246.868		125.932		62.9352		32.7253		16.4541		9.91108		5.11203
26.34	1248.12		992.154		704.739		439.028		246.875		125.939		62.9462		32.7199		16.4563		9.92344		5.11223
26.44	1248.13		992.166		704.745		439.034		246.877		125.942		62.9502		32.7251		16.4607		9.92627		5.11621
26.54	1248.14		992.165		704.744		439.036		246.879		125.946		62.949		32.7246		16.4612		9.92454		5.1176
26.64	1248.16		992.173		704.754		439.042		246.887		125.949		62.9522		32.7251		16.4604		9.92793		5.12508
26.74	1248.17		992.179		704.752		439.043		246.894		125.95		62.9508		32.7151		16.4593		9.93315		5.13069
26.84	1248.18		992.185		704.757		439.047		246.899		125.954		62.9527		32.7197		16.4627		9.93445		5.13643
26.94	1248.19		992.194		704.761		439.053		246.903		125.953		62.9595		32.7241		16.4648		9.93947		5.14335
27.04	1248.21		992.202		704.77		439.058		246.915		125.96		62.9627		32.7234		16.4717		9.94559		5.14697
27.14	1248.21		992.202		704.769		439.059		246.914		125.961		62.9656		32.7212		16.4769		9.94979		5.15088
27.24	1248.23		992.209		704.777		439.058		246.92		125.961		62.9707		32.7229		16.4761		9.95294		5.14874
27.34	1248.23		992.203		704.769		439.054		246.917		125.954		62.964		32.7122		16.4667		9.94355		5.13156
27.44	1248.24		992.213		704.779		439.061		246.926		125.957		62.9725		32.7159		16.4769		9.95301		5.13855
27.54	1248.26		992.222		704.79		439.065		246.932		125.966		62.9814		32.719		16.4834		9.96241		5.14456
27.64	1248.27		992.231		704.792		439.075		246.937		125.972		62.9862		32.7258		16.48		9.96946		5.14075
27.74	1248.28		992.237		704.793		439.074		246.936		125.97		62.9831		32.7253		16.4827		9.97735		5.14483
27.84	1248.29		992.242		704.798		439.078		246.943		125.98		62.9956		32.7255		16.487		9.98439		5.15509
27.94	1248.3		992.249		704.804		439.089		246.952		125.984		63.0017		32.7338		16.4886		9.98886		5.15703
28.04	1248.31		992.251		704.808		439.091		246.949		125.984		63.0011		32.7322		16.4852		9.98953		5.1546
28.14	1248.33		992.26		704.817		439.099		246.964		125.994		63.0091		32.7411		16.4867		9.99504		5.16005
28.24	1248.34		992.263		704.821		439.105		246.969		125.998		63.0128		32.7432		16.4888		9.99695		5.1537
28.34	1248.35		992.262		704.82		439.108		246.971		125.998		63.0144		32.7443		16.486		9.99739		5.15587
28.44	1248.35		992.27		704.823		439.11		246.978		125.996		63.0178		32.7445		16.4914		10.0052		5.15369
28.54	1248.37		992.28		704.831		439.116		246.983		125.996		63.0163		32.745		16.4916		10.0041		5.15482
28.64	1248.37		992.284		704.832		439.122		246.992		125.997		63.0218		32.7463		16.4927		10.0028		5.15632
28.74	1248.38		992.286		704.84		439.127		246.995		125.998		63.0222		32.7472		16.4887		10.0047		5.15596
28.84	1248.4		992.293		704.843		439.135		247.008		126.008		63.027		32.75		16.4994		10.0105		5.15829
28.94	1248.4		992.298		704.845		439.135		247.004		126.004		63.0245		32.752		16.498		10.0123		5.16085
29.04	1248.41		992.311		704.85		439.142		247.012		126.008		63.0234		32.7523		16.4938		10.0204		5.15967
29.14	1248.42		992.312		704.851		439.147		247.021		126.013		63.0311		32.757		16.4966		10.0199		5.16045
29.24	1248.43		992.315		704.85		439.149		247.021		126.011		63.0299		32.7554		16.4859		10.0281		5.15941
29.34	1248.45		992.327		704.862		439.164		247.029		126.018		63.0326		32.7627		16.4947		10.0356		5.15848
29.44	1248.46		992.332		704.865		439.168		247.03		126.017		63.0382		32.77		16.4969		10.0338		5.16307
29.54	1248.48		992.336		704.871		439.175		247.033		126.024		63.0421		32.7719		16.4972		10.0362		5.16489
29.64	1248.49		992.337		704.872		439.176		247.033		126.025		63.0401		32.7614		16.4971		10.033		5.16386
29.74	1248.5		992.342		704.883		439.179		247.039		126.025		63.0421		32.7637		16.4968		10.0429		5.16608
29.84	1248.52		992.348		704.892		439.196		247.042		126.03		63.0511		32.7699		16.5015		10.0537		5.16977
29.94	1248.53		992.363		704.9		439.202		247.05		126.038		63.0604		32.7761		16.5035		10.0576		5.17256
30.04	1248.54		992.357		704.901		439.204		247.05		126.037		63.0612		32.7702		16.5017		10.0602		5.17244
30.14	1248.55		992.368		704.912		439.212		247.057		126.047		63.0679		32.7745		16.5083		10.0703		5.17717
30.24	1248.55		992.365		704.913		439.214		247.051		126.044		63.0624		32.7736		16.5001		10.0681		5.17355
30.34	1248.57		992.378		704.926		439.222		247.066		126.049		63.0701		32.7779		16.5123		10.0792		5.17961
30.44	1248.58		992.382		704.929		439.223		247.07		126.045		63.0727		32.7875		16.5129		10.0864		5.17948
30.54	1248.59		992.386		704.932		439.226		247.07		126.043		63.0771		32.7858		16.5142		10.0866		5.18451
30.64	1248.6		992.39		704.933		439.23		247.069		126.04		63.0769		32.7859		16.5143		10.0889		5.18182
30.74	1248.61		992.396		704.941		439.229		247.071		126.042		63.0808		32.7827		16.5225		10.0937		5.18672
30.84	1248.61		992.397		704.938		439.228		247.075		126.038		63.0747		32.7769		16.5189		10.091		5.18193
30.94	1248.63		992.41		704.947		439.238		247.085		126.046		63.085		32.7843		16.5261		10.1023		5.1878
31.04	1248.63		992.406		704.943		439.235		247.083		126.042		63.084		32.7829		16.521		10.1015		5.18298
31.14	1248.65		992.416		704.952		439.241		247.085		126.047		63.0909		32.7853		16.5226		10.1077		5.18668
31.24	1248.66		992.42		704.96		439.244		247.094		126.047		63.1046		32.7916		16.5251		10.1153		5.18926
31.34	1248.67		992.422		704.963		439.249		247.103		126.052		63.1041		32.7896		16.5231		10.1251		5.19376
31.44	1248.68		992.427		704.967		439.251		247.109		126.05		63.1033		32.7891		16.5233		10.126		5.19278
31.54	1248.69		992.431		704.972		439.253		247.117		126.05		63.1038		32.7884		16.526		10.135		5.19853
31.64	1248.7		992.438		704.981		439.26		247.123		126.062		63.11		32.7918		16.5274		10.145		5.19768
31.74	1248.71		992.444		704.984		439.264		247.123		126.062		63.1141		32.7959		16.5317		10.1449		5.20254
31.84	1248.72		992.448		704.986		439.268		247.127		126.064		63.1176		32.7935		16.5313		10.1489		5.20256
31.94	1248.73		992.447		704.989		439.267		247.126		126.062		63.1163		32.7938		16.5295		10.1479		5.19617
32.04	1248.74		992.447		704.995		439.269		247.133		126.065		63.1238		32.7959		16.5276		10.1502		5.19691
32.14	1248.74		992.452		704.991		439.27		247.136		126.068		63.1195		32.7983		16.5236		10.1557		5.19747
32.24	1248.76		992.456		704.998		439.279		247.146		126.076		63.1285		32.8021		16.5282		10.1661		5.20334
32.34	1248.77		992.454		704.998		439.28		247.148		126.073		63.1268		32.8012		16.5277		10.1656		5.2041
32.44	1248.78		992.458		705.004		439.282		247.159		126.075		63.1356		32.8079		16.5314		10.1709		5.20663
32.54	1248.79		992.462		705.002		439.284		247.157		126.074		63.1381		32.8054		16.5259		10.1702		5.20723
32.64	1248.79		992.463		705.007		439.289		247.165		126.076		63.1432		32.8038		16.5298		10.1794		5.21106
32.74	1248.8		992.464		705.008		439.288		247.164		126.074		63.1443		32.7991		16.5258		10.1769		5.20506
32.84	1248.81		992.466		705.01		439.288		247.169		126.073		63.1478		32.7996		16.5292		10.1808		5.20109
32.94	1248.82		992.471		705.011		439.284		247.173		126.074		63.1441		32.7962		16.5248		10.1865		5.20538
33.04	1248.82		992.477		705.019		439.291		247.182		126.082		63.1515		32.7984		16.5321		10.1904		5.21329
33.14	1248.83		992.476		705.016		439.291		247.18		126.082		63.1471		32.8		16.5312		10.1875		5.20804
33.24	1248.84		992.481		705.024		439.291		247.186		126.087		63.1475		32.8047		16.5279		10.1908		5.21374
33.34	1248.85		992.489		705.031		439.294		247.196		126.089		63.1492		32.8062		16.5352		10.1974		5.21495
33.44	1248.87		992.502		705.038		439.305		247.21		126.097		63.16		32.8162		16.5429		10.2053		5.22511
33.54	1248.87		992.5		705.044		439.304		247.21		126.096		63.1601		32.8208		16.5443		10.2067		5.22783
33.64	1248.88		992.497		705.04		439.306		247.207		126.094		63.159		32.8158		16.5371		10.2045		5.22534
33.74	1248.88		992.504		705.047		439.309		247.212		126.096		63.1641		32.8148		16.5389		10.2087		5.22945
33.84	1248.89		992.508		705.044		439.31		247.211		126.102		63.1675		32.8144		16.5423		10.2131		5.22884
33.94	1248.91		992.515		705.055		439.315		247.222		126.106		63.1709		32.8201		16.5483		10.2258		5.23575
34.04	1248.91		992.519		705.055		439.316		247.225		126.103		63.1683		32.8205		16.55		10.2295		5.23459
34.14	1248.92		992.524		705.059		439.318		247.229		126.103		63.1694		32.8237		16.5535		10.2337		5.23781
34.24	1248.93		992.526		705.06		439.321		247.229		126.106		63.1685		32.8238		16.5567		10.2329		5.24258
34.34	1248.94		992.534		705.067		439.323		247.238		126.111		63.1713		32.8277		16.5599		10.2344		5.24054
34.44	1248.94		992.535		705.069		439.325		247.238		126.109		63.175		32.8245		16.5611		10.2358		5.23684
34.54	1248.95		992.538		705.069		439.322		247.243		126.115		63.1756		32.8282		16.5589		10.2403		5.24023
34.64	1248.97		992.548		705.084		439.334		247.25		126.124		63.1863		32.8321		16.5667		10.246		5.24655
34.74	1248.97		992.553		705.086		439.338		247.246		126.128		63.1822		32.832		16.5684		10.2551		5.25142
34.84	1248.98		992.557		705.08		439.338		247.245		126.126		63.1787		32.8321		16.5688		10.2549		5.24831
34.94	1248.99		992.557		705.078		439.341		247.251		126.125		63.1822		32.8296		16.5695		10.2603		5.24718
35.04	1249		992.561		705.087		439.348		247.255		126.127		63.1844		32.8361		16.5745		10.2651		5.25333
35.14	1249.02		992.569		705.094		439.354		247.259		126.13		63.1857		32.8411		16.5829		10.2715		5.25383
35.24	1249.02		992.578		705.096		439.361		247.264		126.141		63.1866		32.8456		16.5897		10.2772		5.25627
35.34	1249.03		992.577		705.096		439.355		247.258		126.138		63.1814		32.8414		16.5798		10.2755		5.25043
35.44	1249.03		992.582		705.102		439.362		247.262		126.139		63.181		32.8425		16.586		10.2781		5.25604
35.54	1249.04		992.59		705.109		439.365		247.268		126.138		63.1824		32.843		16.5864		10.2854		5.25595
35.64	1249.05		992.592		705.106		439.37		247.268		126.142		63.182		32.8478		16.5931		10.2916		5.25833
35.74	1249.05		992.597		705.111		439.374		247.27		126.144		63.1823		32.8489		16.5987		10.2961		5.25701
35.84	1249.06		992.601		705.118		439.375		247.273		126.145		63.1837		32.8543		16.5953		10.2986		5.26039
35.94	1249.07		992.604		705.121		439.378		247.273		126.144		63.179		32.8488		16.5966		10.2988		5.26028
36.04	1249.07		992.601		705.112		439.375		247.271		126.139		63.1812		32.8439		16.593		10.2957		5.25955
36.14	1249.08		992.605		705.114		439.375		247.278		126.144		63.1786		32.8486		16.5936		10.2984		5.26144
36.24	1249.09		992.606		705.119		439.376		247.283		126.149		63.1797		32.8515		16.597		10.3026		5.26318
36.34	1249.1		992.613		705.12		439.373		247.283		126.153		63.1795		32.8473		16.5987		10.3066		5.26307
36.44	1249.11		992.617		705.125		439.372		247.286		126.154		63.1784		32.8498		16.5963		10.3129		5.25995
36.54	1249.12		992.624		705.13		439.377		247.291		126.154		63.186		32.8559		16.6017		10.3193		5.268
36.64	1249.12		992.627		705.128		439.377		247.298		126.153		63.1855		32.856		16.598		10.3225		5.26767
36.74	1249.13		992.63		705.135		439.384		247.297		126.159		63.1927		32.8619		16.5999		10.3256		5.27285
36.84	1249.13		992.642		705.136		439.381		247.298		126.162		63.1956		32.8588		16.6007		10.3274		5.27363
36.94	1249.14		992.642		705.134		439.379		247.296		126.163		63.1916		32.8584		16.6004		10.3259		5.27191
37.04	1249.15		992.649		705.143		439.387		247.302		126.17		63.1934		32.86		16.6011		10.3317		5.27498
37.14	1249.17		992.671		705.15		439.395		247.32		126.175		63.2028		32.8661		16.6079		10.3415		5.28165
37.24	1249.18		992.668		705.149		439.399		247.326		126.177		63.206		32.8662		16.6091		10.3411		5.28
37.34	1249.18		992.667		705.154		439.401		247.332		126.179		63.2046		32.8702		16.6059		10.3405		5.28303
37.44	1249.19		992.672		705.156		439.4		247.341		126.182		63.2073		32.8719		16.6115		10.3485		5.29042
37.54	1249.19		992.677		705.155		439.399		247.339		126.176		63.2084		32.8729		16.6073		10.3498		5.28801
37.64	1249.2		992.679		705.16		439.401		247.345		126.177		63.2159		32.8766		16.6075		10.3561		5.28692
37.74	1249.21		992.687		705.163		439.402		247.26		126.175		63.2127		32.8751		16.607		10.3574		5.29158
37.84	1249.22		992.696		705.168		439.405		247.034		126.18		63.2176		32.8818		16.6085		10.367		5.29291
37.94	1249.23		992.694		705.169		439.406		246.899		126.175		63.2156		32.8825		16.6084		10.3638		5.29277
38.04	1249.24		992.698		705.173		439.411		246.889		126.172		63.2176		32.8873		16.6089		10.3683		5.29768
38.14	1249.24		992.701		705.182		439.414		246.926		126.181		63.224		32.8916		16.6206		10.3786		5.30353
38.24	1249.25		992.709		705.182		439.415		247.016		126.187		63.224		32.8872		16.6215		10.3786		5.30344
38.34	1249.26		992.707		705.181		439.416		247.121		126.186		63.2279		32.8883		16.6192		10.3842		5.29903
38.44	1249.26		992.717		705.185		439.418		247.262		126.191		63.2287		32.8929		16.6192		10.3858		5.30257
38.54	1249.28		992.72		705.192		439.425		247.355		126.19		63.2306		32.8974		16.621		10.3903		5.30664
38.64	1249.28		992.725		705.193		439.431		247.382		126.197		63.2357		32.9072		16.6222		10.3925		5.31058
38.74	1249.29		992.735		705.201		439.436		247.395		126.199		63.2424		32.9077		16.6293		10.3991		5.31231
38.84	1249.3		992.74		705.197		439.435		247.402		126.195		63.2364		32.9087		16.6274		10.4004		5.31331
38.94	1249.3		992.741		705.203		439.438		247.409		126.198		63.2418		32.9078		16.63		10.4047		5.31612
39.04	1249.31		992.744		705.198		439.436		247.406		126.191		63.2414		32.9081		16.6234		10.4051		5.31759
39.14	1249.32		992.749		705.202		439.444		247.413		126.19		63.2441		32.9085		16.6305		10.4068		5.31955
39.24	1249.32		992.75		705.208		439.443		247.416		126.193		63.2482		32.9084		16.6289		10.4141		5.31711
39.34	1249.33		992.76		705.213		439.45		247.422		126.198		63.2562		32.9152		16.6332		10.4182		5.31806
39.44	1249.34		992.763		705.216		439.453		247.42		126.198		63.2529		32.9141		16.6388		10.4215		5.3179
39.54	1249.34		992.768		705.215		439.455		247.426		126.196		63.2547		32.9151		16.6364		10.4232		5.31991
39.64	1249.35		992.775		705.221		439.456		247.431		126.201		63.254		32.9113		16.6304		10.4259		5.3251
39.74	1249.35		992.783		705.224		439.465		247.435		126.203		63.2604		32.9203		16.6359		10.4282		5.32776
39.84	1249.37		992.786		705.232		439.471		247.438		126.207		63.264		32.9276		16.6385		10.4329		5.33134
39.94	1249.37		992.783		705.229		439.471		247.444		126.203		63.2584		32.9246		16.6367		10.4326		5.33116
40.04	1249.38		992.788		705.231		439.473		247.44		126.209		63.2594		32.9247		16.6403		10.4392		5.33397
40.14	1249.39		992.796		705.232		439.477		247.44		126.21		63.2625		32.9262		16.6398		10.4419		5.33195
40.24	1249.4		992.802		705.235		439.484		247.453		126.216		63.2674		32.9297		16.6411		10.4472		5.33272
40.34	1249.4		992.803		705.236		439.483		247.446		126.216		63.2726		32.9297		16.6395		10.45		5.3353
40.44	1249.41		992.802		705.244		439.488		247.484		126.221		63.2696		32.9258		16.6431		10.449		5.33357
40.54	1249.42		992.805		705.247		439.488		247.577		126.22		63.2687		32.9252		16.6376		10.4511		5.32921
40.64	1249.43		992.808		705.245		439.49		247.795		126.221		63.2739		32.9218		16.6393		10.4605		5.32872
40.74	1249.43		992.808		705.248		439.49		248.107		126.22		63.2704		32.9243		16.646		10.4565		5.33167
40.84	1249.45		992.814		705.249		439.5		248.237		126.221		63.2756		32.9218		16.6476		10.4679		5.33603
40.94	1249.45		992.812		705.25		439.494		248.236		126.222		63.2746		32.9197		16.6445		10.4626		5.33526
41.04	1249.46		992.823		705.258		439.493		248.294		126.23		63.2751		32.9236		16.6458		10.4656		5.3414
41.14	1249.47		992.823		705.258		439.499		248.228		126.23		63.2831		32.9311		16.6492		10.4742		5.34476
41.24	1249.47		992.829		705.259		439.498		248.244		126.226		63.2799		32.932		16.6483		10.4739		5.3448
41.34	1249.48		992.841		705.265		439.508		248.752		126.237		63.2855		32.9372		16.6552		10.4797		5.35313
41.44	1249.49		992.842		705.264		439.506		248.971		126.239		63.2888		32.9335		16.6523		10.4811		5.35188
41.54	1249.5		992.843		705.269		439.507		248.416		126.243		63.288		32.934		16.6524		10.484		5.35168
41.64	1249.51		992.853		705.27		439.51		247.789		126.243		63.2857		32.9355		16.6559		10.4863		5.34999
41.74	1249.51		992.852		705.268		439.507		247.483		126.241		63.2855		32.9352		16.6548		10.4853		5.34746
41.84	1249.53		992.856		705.274		439.508		247.456		126.244		63.2886		32.9401		16.6589		10.4953		5.35236
41.94	1249.53		992.854		705.274		439.508		247.499		126.242		63.29		32.9371		16.6536		10.4912		5.35424
42.04	1249.54		992.864		705.279		439.51		247.469		126.247		63.2893		32.94		16.6547		10.4918		5.35691
42.14	1249.55		992.871		705.279		439.511		247.466		126.246		63.2961		32.9435		16.6577		10.4946		5.36098
42.24	1249.56		992.877		705.283		439.517		247.469		126.251		63.3003		32.946		16.6597		10.5063		5.36552
42.34	1249.57		992.881		705.284		439.524		247.462		126.252		63.3062		32.9452		16.6656		10.5099		5.371
42.44	1249.57		992.875		705.275		439.517		247.46		126.244		63.3027		32.9404		16.6519		10.5107		5.35832
42.54	1249.57		992.871		705.278		439.522		247.458		126.24		63.3029		32.9416		16.6531		10.5122		5.36093
42.64	1249.58		992.882		705.287		439.525		247.46		126.247		63.3029		32.9397		16.6596		10.5198		5.36603
42.74	1249.58		992.874		705.286		439.524		247.46		126.249		63.3007		32.9359		16.656		10.5183		5.3624
42.84	1249.59		992.877		705.287		439.527		247.458		126.249		63.3049		32.9372		16.6542		10.5195		5.36438
42.94	1249.59		992.877		705.285		439.529		247.458		126.248		63.3018		32.9406		16.6542		10.5228		5.35961
43.04	1249.59		992.876		705.281		439.534		247.455		126.247		63.3016		32.9399		16.6486		10.5176		5.36062
43.14	1249.6		992.875		705.282		439.535		247.455		126.246		63.297		32.9349		16.6449		10.5172		5.3618
43.24	1249.61		992.875		705.289		439.539		247.462		126.253		63.3011		32.9449		16.6505		10.5238		5.3645
43.34	1249.6		992.878		705.281		439.536		247.457		126.249		63.2973		32.9405		16.6493		10.5234		5.36288
43.44	1249.61		992.877		705.279		439.536		247.451		126.251		63.3025		32.9456		16.655		10.5307		5.36699
43.54	1249.61		992.881		705.274		439.538		247.444		126.246		63.2986		32.9451		16.6562		10.5306		5.36758
43.64	1249.6		992.876		705.268		439.52		247.435		126.237		63.2983		32.9397		16.6558		10.5364		5.36585
43.74	1249.6		992.871		705.263		439.519		247.427		126.234		63.2987		32.941		16.6559		10.5386		5.36966
43.84	1249.61		992.872		705.268		439.524		247.434		126.24		63.3002		32.9515		16.6629		10.5452		5.37296
43.94	1249.6		992.869		705.268		439.52		247.434		126.241		63.3032		32.951		16.6623		10.5517		5.38008
44.04	1249.6		992.86		705.256		439.506		247.415		126.231		63.2991		32.9456		16.6589		10.5511		5.3784
44.14	1249.6		992.858		705.249		439.506		247.415		126.233		63.2987		32.9467		16.6622		10.5561		5.38075
44.24	1249.59		992.854		705.236		439.49		247.409		126.229		63.2969		32.9478		16.6632		10.5641		5.38773
44.34	1249.59		992.844		705.225		439.477		247.399		126.216		63.2885		32.9416		16.6569		10.5633		5.37773
44.44	1249.59		992.841		705.217		439.468		247.397		126.218		63.2956		32.9462		16.6613		10.5694		5.38652
44.54	1249.58		992.83		705.197		439.466		247.387		126.207		63.284		32.9468		16.6592		10.5699		5.39457
44.64	1249.57		992.825		705.182		439.454		247.383		126.207		63.2865		32.9462		16.6634		10.5768		5.39464
44.74	1249.57		992.813		705.159		439.441		247.371		126.201		63.2841		32.9478		16.6647		10.5794		5.40048
44.84	1249.55		992.788		705.14		439.416		247.357		126.19		63.2819		32.9449		16.6591		10.5779		5.39523
44.94	1249.53		992.772		705.121		439.392		247.346		126.183		63.2752		32.946		16.6542		10.5743		5.39171
45.04	1249.53		992.753		705.102		439.367		247.338		126.181		63.2772		32.9492		16.6579		10.5838		5.39773
45.14	1249.51		992.723		705.08		439.339		247.32		126.171		63.2699		32.9412		16.6544		10.5809		5.39331
45.24	1249.5		992.705		705.052		439.319		247.304		126.159		63.2657		32.9445		16.6521		10.5794		5.38701
45.34	1249.48		992.687		705.024		439.3		247.292		126.153		63.2651		32.9426		16.6543		10.5873		5.39572
45.44	1249.47		992.663		704.991		439.27		247.276		126.143		63.2571		32.9424		16.651		10.5869		5.39891
45.54	1249.45		992.63		704.966		439.245		247.262		126.134		63.2453		32.9429		16.6486		10.5861		5.39658
45.64	1249.44		992.612		704.938		439.222		247.254		126.126		63.2467		32.9453		16.6523		10.5994		5.39984
45.74	1249.42		992.581		704.906		439.19		247.239		126.12		63.2446		32.9464		16.6549		10.5971		5.40292
45.84	1249.41		992.559		704.87		439.16		247.224		126.109		63.2397		32.9437		16.6573		10.6012		5.4052
45.94	1249.38		992.53		704.834		439.13		247.208		126.1		63.2348		32.9434		16.6536		10.6031		5.40741
46.04	1249.36		992.502		704.799		439.104		247.194		126.095		63.234		32.9394		16.661		10.6064		5.40959
46.14	1249.34		992.466		704.766		439.07		247.179		126.085		63.2286		32.9343		16.6577		10.61		5.40684
46.24	1249.31		992.434		704.736		439.041		247.165		126.075		63.2294		32.9335		16.6511		10.6119		5.40637
46.34	1249.3		992.408		704.712		439.018		247.158		126.077		63.2326		32.9391		16.6618		10.6181		5.4158
46.44	1249.28		992.382		704.676		438.982		247.14		126.07		63.2328		32.9373		16.6636		10.6211		5.41379
46.54	1249.26		992.351		704.657		438.959		247.127		126.062		63.2334		32.9445		16.6681		10.6277		5.42314
46.64	1249.23		992.319		704.622		438.933		247.113		126.054		63.2267		32.9402		16.6666		10.6268		5.41303
46.74	1249.2		992.284		704.597		438.911		247.096		126.044		63.2208		32.9333		16.6674		10.6303		5.41366
46.84	1249.17		992.256		704.57		438.896		247.082		126.033		63.2162		32.9368		16.6673		10.631		5.41632
46.94	1249.16		992.227		704.554		438.878		247.071		126.034		63.2222		32.9452		16.6772		10.6376		5.42404
47.04	1249.12		992.192		704.519		438.85		247.049		126.015		63.2171		32.9376		16.666		10.6374		5.42023
47.14	1249.1		992.174		704.492		438.822		247.038		126.007		63.2127		32.9368		16.6704		10.6447		5.42099
47.24	1249.09		992.153		704.476		438.804		247.023		126.007		63.2192		32.9487		16.6793		10.6502		5.43262
47.34	1249.07		992.126		704.449		438.779		247.007		125.997		63.2187		32.9418		16.6707		10.6532		5.42666
47.44	1249.04		992.11		704.422		438.757		246.998		125.989		63.2171		32.9414		16.6729		10.654		5.42581
47.54	1249.02		992.078		704.405		438.735		246.981		125.983		63.2124		32.9329		16.6748		10.6501		5.42792
47.64	1249		992.057		704.39		438.719		246.969		125.977		63.2129		32.9326		16.6791		10.6565		5.42992
47.74	1248.98		992.043		704.367		438.699		246.947		125.96		63.2053		32.9276		16.6763		10.6515		5.42195
47.84	1248.97		992.024		704.356		438.679		246.941		125.958		63.209		32.9261		16.6868		10.6542		5.42523
47.94	1248.95		992.005		704.338		438.669		246.93		125.954		63.206		32.9256		16.6855		10.6595		5.42958
48.04	1248.94		991.982		704.321		438.659		246.92		125.95		63.2055		32.9271		16.6868		10.6637		5.43194
48.14	1248.92		991.959		704.301		438.637		246.907		125.935		63.2013		32.9244		16.6891		10.6666		5.43254
48.24	1248.91		991.942		704.272		438.61		246.885		125.928		63.1942		32.9192		16.6908		10.6657		5.4246
48.34	1248.9		991.925		704.263		438.595		246.879		125.924		63.1909		32.9194		16.6931		10.6745		5.42499
48.44	1248.9		991.887		704.248		438.588		246.864		125.924		63.1972		32.9182		16.702		10.6785		5.43041
48.54	1248.89		991.734		704.222		438.572		246.848		125.918		63.1933		32.918		16.7013		10.6801		5.42549
48.64	1248.88		991.404		704.184		438.557		246.839		125.914		63.1942		32.9175		16.7057		10.687		5.43115
48.74	1248.87		990.903		703.864		438.546		246.828		125.904		63.1945		32.9202		16.7037		10.6907		5.43283
48.84	1248.86		990.271		702.668		438.53		246.821		125.904		63.1897		32.9196		16.701		10.6968		5.43779
48.94	1248.85		989.576		701.232		438.519		246.813		125.905		63.194		32.9177		16.7054		10.7036		5.43713
49.04	1248.85		989.01		700.357		438.512		246.809		125.898		63.1912		32.9179		16.7042		10.7121		5.44025
49.14	1248.84		988.587		699.627		438.496		246.802		125.897		63.1923		32.9179		16.7035		10.7149		5.4465
49.24	1248.84		988.348		699.213		438.481		246.8		125.892		63.1968		32.9224		16.7067		10.7189		5.45085
49.34	1248.84		988.155		698.702		438.478		246.796		125.892		63.2027		32.9252		16.7111		10.7268		5.45413
49.44	1248.82		987.855		698.356		438.455		246.785		125.885		63.1992		32.9207		16.7066		10.7273		5.45575
49.54	1248.82		987.606		698.545		438.447		246.779		125.88		63.1973		32.9177		16.7081		10.7255		5.45023
49.64	1248.82		987.448		698.811		438.44		246.775		125.882		63.2023		32.9209		16.7115		10.7295		5.45859
49.74	1248.81		987.37		699.208		438.436		246.775		125.882		63.203		32.9246		16.7178		10.7386		5.45782
49.84	1248.81		987.294		699.756		438.424		246.772		125.874		63.2015		32.9206		16.7173		10.7352		5.45177
49.94	1248.8		987.241		700.668		438.416		246.763		125.871		63.1938		32.9203		16.7169		10.7392		5.45636
50.04	1248.8		987.194		701.937		438.406		246.756		125.868		63.1908		32.9141		16.7198		10.7407		5.45674
50.14	1248.8		987.163		703.346		438.405		246.751		125.87		63.1907		32.9156		16.7194		10.7474		5.45998
50.24	1248.79		987.064		704.183		438.397		246.749		125.868		63.1899		32.9156		16.7195		10.7511		5.45644
50.34	1248.79		986.879		704.181		438.395		246.749		125.867		63.1938		32.9204		16.7248		10.7573		5.45793
50.44	1248.8		986.807		704.179		438.396		246.744		125.868		63.1934		32.9222		16.728		10.7629		5.46319
50.54	1248.8		986.835		704.185		438.389		246.737		125.868		63.1982		32.929		16.7277		10.774		5.46378
50.64	1248.8		986.852		704.184		438.386		246.735		125.869		63.1923		32.9284		16.7321		10.7697		5.46367
50.74	1248.81		986.878		704.192		438.387		246.739		125.87		63.1967		32.9312		16.7412		10.779		5.46858
50.84	1248.81		986.902		704.191		438.381		246.728		125.861		63.1908		32.9269		16.7388		10.7789		5.46455
50.94	1248.8		986.937		704.191		438.373		246.729		125.86		63.1919		32.9245		16.7389		10.7806		5.46899
51.04	1248.8		986.89		704.192		438.375		246.727		125.859		63.1898		32.9262		16.7358		10.7866		5.47235
51.14	1248.81		986.77		704.183		438.376		246.728		125.856		63.1912		32.9278		16.7395		10.7881		5.47629
51.24	1248.82		986.723		704.182		438.377		246.728		125.853		63.1912		32.9306		16.7387		10.7887		5.47766
51.34	1248.82		986.658		704.186		438.387		246.731		125.859		63.1943		32.9294		16.7412		10.7927		5.48387
51.44	1248.82		986.596		704.186		438.382		246.735		125.854		63.1897		32.927		16.7408		10.7974		5.48459
51.54	1248.82		986.596		704.188		438.387		246.737		125.857		63.1924		32.9236		16.7395		10.7981		5.48448
51.64	1248.82		986.617		704.197		438.386		246.74		125.851		63.1871		32.9256		16.7446		10.7948		5.48192
51.74	1248.82		986.646		704.198		438.396		246.739		125.854		63.1842		32.9299		16.7447		10.8022		5.49026
51.84	1248.82		986.683		704.2		438.396		246.747		125.848		63.1838		32.9251		16.7478		10.7983		5.49286
51.94	1248.83		986.713		704.199		438.398		246.745		125.849		63.1852		32.9282		16.7487		10.8055		5.49357
52.04	1248.83		986.789		704.201		438.406		246.747		125.849		63.1887		32.9292		16.756		10.8099		5.49496
52.14	1248.83		986.91		704.204		438.407		246.752		125.844		63.1883		32.9248		16.7483		10.8086		5.48935
52.24	1248.84		987.03		704.203		438.413		246.754		125.847		63.1885		32.9265		16.7463		10.8093		5.49124
52.34	1248.85		987.138		704.201		438.418		246.755		125.847		63.188		32.9259		16.7483		10.8167		5.49209
52.44	1248.85		987.241		704.205		438.421		246.757		125.844		63.1848		32.9248		16.7446		10.8136		5.49033
52.54	1248.87		987.336		704.214		438.426		246.76		125.846		63.1875		32.9335		16.7439		10.8169		5.49164
52.64	1248.87		987.428		704.213		438.43		246.757		125.84		63.1874		32.9295		16.7447		10.8156		5.48839
52.74	1248.88		987.523		704.222		438.439		246.768		125.845		63.1892		32.9318		16.7479		10.819		5.49071
52.84	1248.89		987.625		704.227		438.439		246.769		125.843		63.1919		32.9258		16.7413		10.821		5.49065
52.94	1248.89		987.763		704.24		438.45		246.769		125.844		63.1871		32.9248		16.7406		10.8262		5.49011
53.04	1248.91		987.966		704.263		438.458		246.778		125.85		63.1904		32.926		16.7433		10.8262		5.48442
53.14	1248.91		988.193		704.221		438.462		246.782		125.848		63.1882		32.9271		16.7393		10.8276		5.48536
53.24	1248.9		988.456		705.023		438.469		246.789		125.851		63.192		32.9255		16.7462		10.8331		5.48825
53.34	1248.65		988.793		705.2		438.472		246.794		125.849		63.1917		32.9252		16.7453		10.8369		5.48902
53.44	1248.18		989.153		705.366		438.478		246.798		125.844		63.1872		32.9195		16.7402		10.8358		5.48768
53.54	1248.22		989.445		705.534		438.481		246.801		125.846		63.1884		32.9224		16.7438		10.834		5.49002
53.64	1248.7		989.924		706.201		438.484		246.804		125.845		63.1843		32.9134		16.7379		10.8367		5.48302
53.74	1248.9		990.741		706.492		438.488		246.812		125.852		63.185		32.9154		16.7417		10.8362		5.48354
53.84	1248.97		991.539		706.497		438.487		246.81		125.847		63.1829		32.909		16.74		10.8359		5.48017
53.94	1248.98		991.905		705.989		438.489		246.812		125.852		63.1831		32.9109		16.7389		10.8383		5.48868
54.04	1248.97		991.983		705.249		438.491		246.813		125.846		63.1868		32.9095		16.7344		10.8427		5.48379
54.14	1248.98		992.005		704.28		438.495		246.813		125.842		63.1848		32.9079		16.7285		10.8352		5.479
54.24	1248.99		992.026		704.182		438.497		246.819		125.844		63.1899		32.9038		16.7266		10.8347		5.48048
54.34	1248.99		992.042		704.242		438.502		246.825		125.836		63.1885		32.9012		16.7267		10.8369		5.47978
54.44	1249		992.058		704.281		438.51		246.832		125.844		63.1954		32.9059		16.735		10.8387		5.48313
54.54	1249		992.061		704.282		438.518		246.834		125.84		63.1942		32.9012		16.7356		10.8391		5.48048
54.64	1249.02		992.069		704.294		438.53		246.838		125.849		63.1957		32.9006		16.7358		10.8415		5.48241
54.74	1249.02		992.072		704.297		438.536		246.844		125.849		63.1973		32.8984		16.7396		10.8447		5.48341
54.84	1249.04		992.078		704.292		438.534		246.843		125.846		63.1942		32.8972		16.7318		10.8401		5.47795
54.94	1249.05		992.082		704.298		438.537		246.853		125.85		63.1894		32.8984		16.738		10.8421		5.47618
55.04	1249.06		992.093		704.308		438.541		246.852		125.844		63.1863		32.8923		16.7357		10.8433		5.47823
55.14	1249.07		992.107		704.315		438.543		246.855		125.848		63.1917		32.8951		16.7395		10.8482		5.48624
55.24	1249.07		992.11		704.324		438.544		246.856		125.844		63.1923		32.8983		16.745		10.8497		5.48755
55.34	1249.07		992.102		704.326		438.546		246.859		125.841		63.1897		32.8934		16.7411		10.8582		5.49041
55.44	1249.09		992.114		704.329		438.552		246.86		125.847		63.1936		32.8983		16.7443		10.866		5.49365
55.54	1249.09		992.115		704.327		438.546		246.86		125.841		63.1915		32.8923		16.7429		10.8641		5.49164
55.64	1249.09		992.119		704.335		438.561		246.867		125.841		63.1933		32.8942		16.7507		10.868		5.50223
55.74	1249.09		992.108		704.334		438.561		246.87		125.842		63.1893		32.8971		16.7463		10.8632		5.50224
55.84	1249.09		992.12		704.331		438.558		246.867		125.845		63.1885		32.8928		16.7406		10.8651		5.49925
55.94	1249.1		992.077		704.329		438.568		246.866		125.835		63.194		32.8904		16.741		10.8643		5.50028
56.04	1249.11		991.915		704.34		438.571		246.876		125.834		63.2003		32.8971		16.7463		10.87		5.50937
56.14	1249.11		991.813		704.323		438.574		246.872		125.832		63.2043		32.8927		16.7444		10.8732		5.5094
56.24	1249.1		991.852		704.307		438.569		246.861		125.823		63.1989		32.886		16.7417		10.8687		5.50812
56.34	1249.1		991.943		704.293		438.574		246.857		125.829		63.202		32.8899		16.7518		10.8761		5.51065
56.44	1249.1		992.071		704.284		438.569		246.857		125.835		63.195		32.8843		16.7435		10.8731		5.51097
56.54	1249.11		992.15		704.278		438.569		246.856		125.85		63.2049		32.8832		16.7494		10.8827		5.5166
56.64	1249.1		992.113		704.262		438.562		246.861		125.846		63.198		32.8878		16.758		10.8842		5.51856
56.74	1249.08		992.13		704.237		438.548		246.854		125.841		63.1962		32.8845		16.7496		10.8888		5.52306
56.84	1249.07		992.11		704.217		438.541		246.845		125.832		63.2029		32.8837		16.7617		10.8929		5.5251
56.94	1249.06		992.084		704.189		438.537		246.84		125.83		63.1994		32.8814		16.7694		10.8922		5.53557
57.04	1249.06		992.057		704.168		438.522		246.843		125.823		63.1916		32.8918		16.7688		10.9029		5.54825
57.14	1249.05		992.04		704.144		438.356		246.847		125.817		63.1942		32.8999		16.7803		10.9071		5.55148
57.24	1249.03		992.013		704.125		438.017		246.848		125.795		63.191		32.8983		16.7798		10.8919		5.54424
57.34	1249.04		991.968		704.142		437.871		246.846		125.801		63.1914		32.9044		16.7677		10.8936		5.54413
57.44	1249.06		992.016		704.149		437.852		246.841		125.803		63.1936		32.9067		16.7678		10.8958		5.54973
57.54	1249.07		991.986		704.152		437.94		246.837		125.816		63.1955		32.9046		16.7786		10.8964		5.54455
57.64	1249.07		992.167		704.174		438.188		246.827		125.812		63.2017		32.9079		16.7828		10.8886		5.53673
57.74	1249.07		992.439		704.201		438.443		246.815		125.816		63.201		32.9238		16.7831		10.888		5.53427
57.84	1249.07		992.321		704.22		438.457		246.819		125.821		63.1966		32.9288		16.7932		10.9016		5.55441
57.94	1249.06		992.109		704.207		438.421		246.812		125.808		63.199		32.9345		16.795		10.9111		5.55656
58.04	1249.06		991.978		704.206		438.412		246.806		125.814		63.2124		32.9455		16.8067		10.9207		5.567
58.14	1249.06		992.027		704.203		438.401		246.781		125.825		63.233		32.9532		16.8066		10.9211		5.57343
58.24	1249.03		992.003		704.189		438.388		246.758		125.827		63.2386		32.9509		16.8049		10.9198		5.58476
58.34	1249.08		991.976		704.13		438.405		246.739		125.797		63.2276		32.9211		16.8216		10.9183		5.58945
58.44	1249.05		991.913		704.137		438.377		246.739		125.773		63.2336		32.9062		16.8394		10.8951		5.61096
58.54	1248.08		991.619		703.965		438.243		246.81		125.746		63.1245		32.9629		16.8316		10.9294		5.7091
58.64	1239.15		988.071		701.875		436.514		246.528		125.098		62.9721		32.9788		16.6965		11.033		5.88928
58.74	1211.1		972.655		691.72		428.865		243.9		122.905		61.8079		32.5421		16.4207		11.1359		6.5336
58.84	1163.83		940.861		668.535		413.13		236.682		118.267		59.6249		31.3289		15.9701		10.9753		7.51267
58.94	1104.67		896.121		633.753		390.776		224.565		111.355		56.605		29.1537		15.3098		10.5287		8.8274
59.04	1039.24		844.02		593.007		364.623		209.097		102.976		52.9354		26.4358		14.5365		10.192		10.2187
59.14	970.904		787.817		549.174		336.192		191.849		93.7791		49.0062		23.5321		13.4337		9.72224		11.2187
59.24	900.536		729.587		503.938		306.927		174.051		84.7149		45.1035		20.9327		12.3944		9.48976		12.2821
59.34	828.231		669.892		458.157		277.776		156.374		75.8221		41.2958		18.4137		11.4331		9.15986		13.1192
59.44	755.219		609.501		413.019		249.393		139.264		67.6138		37.8376		16.1239		10.6719		8.86204		14.141
59.54	682.184		549.082		369.258		222.226		122.968		60.005		34.463		13.8399		9.86887		8.411		14.9768
59.64	610.271		489.988		327.487		196.864		107.841		52.7426		31.4629		11.8003		9.20209		7.98029		16.0488
59.74	539.991		432.482		287.978		173.156		93.7278		45.8599		28.3601		9.85177		8.37387		7.67093		16.7294
59.84	472.372		377.681		251.297		151.54		81.0912		39.7454		25.7666		8.29663		7.5413		7.46491		17.4117
59.94	407.637		325.15		216.785		131.434		68.593		33.8419		23.0477		6.51915		6.76261		6.83674		16.9728
60.04	348.143		273.877		182.588		111.439		53.1576		27.7717		18.6369		3.05675		5.78585		4.9613		12.661
60.14	306.555		231.624		152.067		92.59		38.1871		22.916		13.654		-0.179575		4.8395		3.24593		5.75719
60.24	292.622		209.996		133.513		79.4688		32.779		20.5204		10.9211		0.364127		4.03535		3.04054		2.20165
60.34	293.338		201.858		124.108		71.5882		33.9339		19.2383		9.71994		2.43414		3.23606		3.28632		1.16164
60.44	294.267		195.423		117.415		66.0044		34.6269		18.2154		9.07437		3.8536		2.79249		3.50059		0.7445
60.54	289.882		186.952		110.44		61.1967		33.9012		17.2949		8.794		4.57239		2.57059		3.60057		0.47858
60.64	279.513		176.105		102.929		56.5409		32.2077		16.5206		8.23657		4.75776		2.3869		3.51265		0.221201
60.74	265.326		163.978		95.1496		52.1224		30.3178		15.615		7.69102		4.67793		2.33676		3.24452		0.036693
60.84	248.751		151.736		87.6301		47.9163		28.2407		14.6314		7.14487		4.47408		2.23133		3.07778		-0.0713618
60.94	231.636		139.745		80.5046		44.0217		26.4679		13.7708		6.62643		4.30102		2.11		2.97554		0.0112517
61.04	214.901		128.472		73.9047		40.4293		24.5788		12.7385		6.03483		4.02504		1.8381		2.92043		-0.187568
61.14	199.251		118.415		68.0946		37.3966		23.0825		11.8697		5.80203		3.88266		1.80121		2.96994		-0.17407
61.24	184.986		109.193		62.8621		34.6311		21.7922		11.2476		5.5015		3.76715		1.69928		2.92225		-0.184659
61.34	171.763		101.217		58.0899		32.3269		20.5168		10.6162		5.1952		3.63717		1.56253		2.69551		-0.208163
61.44	160.024		94.0589		54.1837		30.4809		19.3488		10.1307		4.92906		3.39295		1.52273		2.63391		-0.0954873
61.54	149.628		87.8006		50.8049		28.794		18.4701		9.72396		4.85394		3.22385		1.51407		2.61913		0.0252628
61.64	140.362		82.1896		47.7612		27.3801		17.5565		9.25921		4.73344		3.03697		1.42503		2.53312		0.132849
61.74	132.007		77.3477		45.0573		26.0533		16.7984		8.87149		4.60027		3.01662		1.38989		2.63076		0.192297
61.84	124.556		73.0028		42.7133		24.89		16.094		8.56445		4.48149		2.99915		1.31107		2.67097		0.246187
61.94	117.816		69.2036		40.7169		23.8446		15.4842		8.30283		4.33071		2.9475		1.31026		2.68193		0.263967
62.04	111.627		65.8667		38.8052		22.9329		14.9666		8.17269		4.24077		2.91977		1.35729		2.69954		0.343854
62.14	106.013		62.7781		37.1087		22.0861		14.4686		7.96376		4.14369		2.80444		1.33374		2.65957		0.411243
62.24	100.936		59.8845		35.5924		21.3709		13.9391		7.74625		4.02217		2.70224		1.27925		2.61575		0.465579
62.34	96.5014		57.3182		34.2795		20.6933		13.5326		7.51985		4.00735		2.62757		1.25234		2.65116		0.517754
62.44	92.483		55.0209		33.084		20.0901		13.2027		7.31862		3.96568		2.62006		1.22513		2.64461		0.576468
62.54	88.9274		52.9408		31.9816		19.5288		12.871		7.08948		3.91743		2.59244		1.21997		2.63545		0.623244
62.64	85.347		51.131		30.9973		19.0204		12.5034		6.95909		3.8394		2.51169		1.19722		2.613		0.659303
62.74	82.1237		49.2708		30.0144		18.5559		12.1975		6.80256		3.75785		2.44547		1.16713		2.58459		0.688859
62.84	79.2011		47.4651		29.2082		18.1092		11.9215		6.70295		3.7144		2.42252		1.19094		2.60646		0.717491
62.94	76.6376		45.8078		28.4263		17.7046		11.6671		6.57079		3.67416		2.37961		1.18146		2.58602		0.715617
63.04	74.1141		44.2455		27.7138		17.3237		11.4134		6.44124		3.63424		2.30565		1.16548		2.57192		0.703063
63.14	71.834		42.9208		27.0103		16.943		11.1821		6.33563		3.58098		2.27218		1.15802		2.57672		0.708085
63.24	69.6528		41.7208		26.3302		16.6183		10.9767		6.2538		3.53675		2.2381		1.14445		2.56895		0.718645
63.34	67.5477		40.5408		25.6833		16.2579		10.7608		6.16984		3.49869		2.19957		1.15197		2.55605		0.737424
63.44	65.4871		39.4162		25.0774		15.9456		10.559		6.06583		3.44418		2.17094		1.15006		2.54457		0.748638
63.54	63.6324		38.3399		24.5601		15.6542		10.3659		5.97658		3.40291		2.12186		1.14694		2.55078		0.761368
63.64	61.8081		37.3501		24.0551		15.3733		10.1905		5.89464		3.362		2.08701		1.13106		2.54646		0.762271
63.74	60.2783		36.4614		23.5489		15.1105		10.0444		5.81816		3.33629		2.06322		1.13519		2.53596		0.784286
63.84	58.764		35.6296		23.055		14.8394		9.8794		5.72891		3.28224		2.03439		1.1096		2.52996		0.785748
63.94	57.2651		34.8739		22.5448		14.6013		9.71832		5.62422		3.23149		1.99106		1.08655		2.51438		0.786512
64.04	55.7894		34.1165		22.0663		14.3566		9.56984		5.52864		3.19517		1.94827		1.07014		2.50829		0.796202
64.14	54.3177		33.3651		21.6582		14.1256		9.43411		5.44486		3.16049		1.9068		1.05914		2.5045		0.788316
64.24	53.0321		32.6449		21.2736		13.9014		9.3144		5.37723		3.14438		1.89838		1.0585		2.50343		0.812487
64.34	51.7558		31.9775		20.8806		13.6976		9.19276		5.31515		3.1219		1.8938		1.048		2.50868		0.817214
64.44	50.6151		31.3198		20.5143		13.4919		9.05639		5.24052		3.08707		1.88127		1.03274		2.49154		0.824429
64.54	49.4066		30.6809		20.138		13.2697		8.93879		5.16357		3.04857		1.84798		1.02208		2.48311		0.817855
64.64	48.2262		30.0627		19.7696		13.0615		8.8097		5.08487		3.01341		1.81712		1.01176		2.47011		0.818161
64.74	47.2173		29.4843		19.4315		12.8781		8.70149		5.02307		2.99234		1.80896		1.00326		2.46798		0.832259
64.84	46.1746		28.8928		19.1229		12.6996		8.58087		4.95088		2.956		1.78282		0.981079		2.45819		0.827909
64.94	45.1769		28.3722		18.8357		12.5274		8.47339		4.89553		2.92652		1.77573		0.982957		2.45433		0.840072
65.04	44.2749		27.8651		18.562		12.3594		8.37424		4.84377		2.90161		1.77477		0.97455		2.4554		0.843276
65.14	43.423		27.3752		18.273		12.1967		8.27045		4.78372		2.88072		1.76265		0.966933		2.44884		0.8546
65.24	42.5799		26.8833		17.9982		12.0463		8.16981		4.73571		2.86525		1.75507		0.964066		2.44626		0.864349
65.34	41.7777		26.408		17.7393		11.8994		8.07221		4.70666		2.83853		1.74538		0.961468		2.44456		0.866819
65.44	40.9834		25.9412		17.4908		11.7482		7.97876		4.65928		2.82182		1.73627		0.959337		2.44523		0.869842
65.54	40.243		25.4797		17.2464		11.5926		7.88223		4.61505		2.80579		1.72777		0.956377		2.43643		0.88028
65.64	39.5254		25.0259		16.9853		11.4413		7.77197		4.56651		2.77475		1.69897		0.943467		2.41649		0.875688
65.74	38.8263		24.5938		16.7567		11.2968		7.68755		4.52345		2.75067		1.68791		0.938341		2.41459		0.877565
65.84	38.1617		24.1703		16.5392		11.1597		7.5957		4.48527		2.72648		1.66518		0.93039		2.41151		0.882491
65.94	37.5017		23.7906		16.3074		11.0371		7.50796		4.44524		2.70746		1.64682		0.930328		2.41185		0.879424
66.04	36.8548		23.4142		16.0869		10.9089		7.41855		4.39208		2.68393		1.62162		0.919756		2.39479		0.871109
66.14	36.2656		23.0555		15.8811		10.7883		7.34464		4.35459		2.66682		1.61516		0.923263		2.39249		0.87323
66.24	35.7063		22.7518		15.6921		10.6805		7.28062		4.3226		2.65591		1.60475		0.925523		2.38959		0.881667
66.34	35.1536		22.4329		15.4856		10.5675		7.19913		4.28712		2.62475		1.58382		0.91742		2.38496		0.874998
66.44	34.5885		22.1159		15.2917		10.4547		7.12238		4.25459		2.60668		1.56528		0.906572		2.3833		0.87355
66.54	34.0313		21.8228		15.105		10.3471		7.04925		4.21259		2.57446		1.54358		0.894365		2.38136		0.86865
66.64	33.5813		21.5468		14.9237		10.251		6.98878		4.18547		2.56763		1.53638		0.891526		2.38097		0.875779
66.74	33.0894		21.2761		14.7405		10.1418		6.92558		4.14533		2.55032		1.52327		0.887634		2.36905		0.875231
66.84	32.6049		21.006		14.5701		10.0523		6.85855		4.11497		2.52943		1.51762		0.882185		2.3639		0.870405
66.94	32.1284		20.7506		14.4022		9.93702		6.78761		4.08012		2.51003		1.50533		0.878082		2.35783		0.869948
67.04	31.6784		20.4854		14.2444		9.8363		6.73294		4.04726		2.48861		1.48402		0.871995		2.34619		0.864454
67.14	31.2402		20.2487		14.0716		9.75147		6.67296		4.01425		2.46399		1.46976		0.859102		2.33719		0.861528
67.24	30.8029		20.0172		13.9123		9.66676		6.60471		3.97842		2.44202		1.46301		0.855393		2.32765		0.863297
67.34	30.3706		19.7818		13.7694		9.5709		6.5513		3.94543		2.42799		1.45609		0.849472		2.32316		0.862016
67.44	29.9483		19.5385		13.6273		9.48045		6.48517		3.91046		2.39242		1.42914		0.841048		2.31114		0.85547
67.54	29.5831		19.3177		13.4851		9.3903		6.43527		3.87531		2.37407		1.41458		0.831176		2.30214		0.854309
67.64	29.2228		19.0893		13.345		9.29199		6.37982		3.83653		2.36539		1.40561		0.828553		2.29952		0.852936
67.74	28.856		18.8766		13.217		9.21085		6.31534		3.81445		2.35024		1.39615		0.828354		2.29204		0.85411
67.84	28.5123		18.6585		13.0965		9.13036		6.26233		3.77854		2.32652		1.38841		0.81595		2.28029		0.852174
67.94	28.1562		18.4476		12.966		9.04548		6.21506		3.75313		2.3058		1.37941		0.814392		2.27606		0.851377
68.04	27.8667		18.2344		12.8362		8.96307		6.15981		3.71654		2.28644		1.36255		0.80217		2.25958		0.8499
68.14	27.5624		18.0143		12.7165		8.89394		6.10841		3.68556		2.28227		1.35132		0.795547		2.26035		0.848158
68.24	27.2589		17.7995		12.6031		8.81267		6.06407		3.66182		2.26684		1.34456		0.797774		2.2596		0.853333
68.34	26.9687		17.6113		12.4903		8.75058		6.01555		3.64092		2.25569		1.34126		0.802107		2.26378		0.850784
68.44	26.6831		17.4464		12.3723		8.67821		5.95969		3.60744		2.24507		1.32982		0.79007		2.25156		0.849413
68.54	26.4048		17.2662		12.2588		8.60164		5.91477		3.5836		2.22642		1.32436		0.785386		2.24492		0.850708
68.64	26.131		17.1004		12.1528		8.52545		5.8585		3.55723		2.20979		1.31876		0.787507		2.23897		0.845092
68.74	25.8491		16.9334		12.0429		8.46233		5.82132		3.52638		2.19652		1.30483		0.779724		2.23109		0.837615
68.84	25.5816		16.7652		11.9427		8.40282		5.78372		3.50325		2.18491		1.29515		0.779022		2.22374		0.839948
68.94	25.3284		16.6247		11.8365		8.33907		5.74437		3.48244		2.17564		1.29478		0.777116		2.21936		0.841644
69.04	25.0747		16.4887		11.7449		8.2827		5.71574		3.45694		2.1642		1.28763		0.772308		2.21571		0.838486
69.14	24.8327		16.3489		11.646		8.22284		5.66798		3.42032		2.15229		1.27817		0.764679		2.20694		0.833496
69.24	24.6122		16.2054		11.5506		8.14941		5.62073		3.40062		2.13591		1.26831		0.75853		2.20129		0.828138
69.34	24.3752		16.0645		11.4524		8.08504		5.58284		3.3753		2.12416		1.25766		0.752686		2.19338		0.822098
69.44	24.1517		15.9277		11.3773		8.02769		5.55274		3.35245		2.11418		1.25108		0.751481		2.19278		0.826934
69.54	23.936		15.8009		11.2923		7.96279		5.51419		3.32687		2.09947		1.24886		0.743987		2.1917		0.825013
69.64	23.7163		15.6738		11.2103		7.90575		5.4801		3.30635		2.097		1.24223		0.743486		2.18623		0.825698
69.74	23.5144		15.5494		11.1306		7.85506		5.44435		3.28653		2.08275		1.23128		0.740448		2.18202		0.820115
69.84	23.3185		15.434		11.0591		7.79765		5.40951		3.26672		2.07603		1.2319		0.740965		2.17835		0.820237
69.94	23.1123		15.304		10.9741		7.7406		5.36787		3.24091		2.06253		1.22161		0.728653		2.16757		0.812698
70.04	22.9105		15.1789		10.897		7.68692		5.3385		3.22189		2.04869		1.21809		0.724748		2.16292		0.814285
70.14	22.7228		15.0603		10.82		7.6284		5.30002		3.20274		2.03715		1.20512		0.720642		2.1592		0.809372
70.24	22.5334		14.9348		10.7512		7.57373		5.27267		3.18704		2.02984		1.20386		0.720931		2.15812		0.813964
70.34	22.3524		14.8247		10.67		7.51843		5.22893		3.1661		2.01858		1.19251		0.711533		2.15263		0.813766
70.44	22.1715		14.706		10.5944		7.4744		5.19406		3.15117		2.00678		1.1889		0.707551		2.15097		0.81221
70.54	21.9986		14.5891		10.5083		7.42119		5.15747		3.13167		1.99351		1.1807		0.703461		2.14903		0.805603
70.64	21.8316		14.4569		10.4402		7.36981		5.12434		3.11154		1.98453		1.17602		0.698303		2.14084		0.804125
70.74	21.6755		14.3427		10.3574		7.32158		5.08382		3.09261		1.97171		1.17358		0.694564		2.1338		0.80449
70.84	21.5096		14.2183		10.2769		7.27665		5.054		3.07257		1.95952		1.16158		0.694566		2.1299		0.801179
70.94	21.3728		14.1217		10.2068		7.2323		5.02873		3.05908		1.94905		1.1584		0.697875		2.13086		0.80615
71.04	21.2171		14.0156		10.1414		7.17146		4.99092		3.03837		1.94008		1.15745		0.693589		2.12657		0.80333
71.14	21.0739		13.9209		10.0735		7.13339		4.95862		3.02736		1.93705		1.1557		0.695236		2.12286		0.808698
71.24	20.9261		13.8375		10.0001		7.08565		4.92651		3.00775		1.92573		1.15161		0.686372		2.12051		0.807055
71.34	20.7833		13.7405		9.92486		7.03856		4.8969		2.99007		1.91576		1.14429		0.686569		2.1171		0.809385
71.44	20.6425		13.6438		9.86185		7.00595		4.87366		2.97745		1.90903		1.1429		0.685287		2.11134		0.811614
71.54	20.5084		13.5416		9.80054		6.96629		4.83988		2.95198		1.89878		1.13129		0.680496		2.10619		0.805786
71.64	20.379		13.458		9.74634		6.9283		4.81592		2.94365		1.89261		1.12952		0.679214		2.10379		0.809477
71.74	20.2417		13.3739		9.68921		6.88768		4.78958		2.93068		1.88335		1.1306		0.680404		2.1046		0.808213
71.84	20.1097		13.2995		9.64193		6.84911		4.76779		2.90947		1.87282		1.12533		0.680022		2.09827		0.806459
71.94	19.979		13.2304		9.58512		6.80947		4.74085		2.89397		1.86606		1.12329		0.673767		2.09384		0.805771
72.04	19.8371		13.1458		9.52356		6.77067		4.71475		2.87959		1.86242		1.11691		0.677857		2.08975		0.804962
72.14	19.6986		13.0701		9.46549		6.73292		4.69115		2.86556		1.85329		1.11324		0.675324		2.08879		0.806763
72.24	19.5724		12.9906		9.40393		6.69011		4.66524		2.84815		1.84729		1.10823		0.672287		2.08742		0.805953
72.34	19.4523		12.9178		9.35112		6.65585		4.63937		2.84102		1.8398		1.10394		0.671815		2.09042		0.802643
72.44	19.3415		12.8541		9.29545		6.61716		4.6173		2.82266		1.83148		1.10423		0.671906		2.08829		0.802169
72.54	19.2232		12.7803		9.24861		6.57832		4.59575		2.8054		1.82808		1.10219		0.673096		2.09036		0.805786
72.64	19.0975		12.708		9.19857		6.54071		4.56487		2.79093		1.8181		1.09692		0.668991		2.08778		0.801666
72.74	18.9946		12.6395		9.14966		6.50838		4.54485		2.78177		1.81957		1.09564		0.673079		2.08771		0.80568
72.84	18.8881		12.5625		9.10065		6.46727		4.5175		2.76338		1.80531		1.09076		0.669371		2.08		0.804596
72.94	18.7669		12.4884		9.03989		6.42528		4.49309		2.74611		1.79135		1.07455		0.660187		2.07091		0.801377
73.04	18.6588		12.405		8.97602		6.37969		4.46528		2.72443		1.78638		1.06928		0.653061		2.06476		0.802064
73.14	18.5559		12.337		8.92952		6.3571		4.43985		2.7211		1.78128		1.07052		0.661271		2.06522		0.803009
73.24	18.4573		12.2539		8.88207		6.3159		4.41379		2.7079		1.7765		1.06392		0.65364		2.05919		0.801863
73.34	18.3661		12.1878		8.83239		6.28262		4.3925		2.69993		1.77711		1.05737		0.659118		2.05998		0.802657
73.44	18.2689		12.1157		8.79223		6.24648		4.36536		2.68645		1.77367		1.05638		0.655992		2.05772		0.803831
73.54	18.1779		12.0508		8.74955		6.2117		4.35001		2.67217		1.77182		1.05139		0.656753		2.05948		0.802138
73.64	18.0816		11.985		8.69927		6.18338		4.32512		2.65636		1.76205		1.04866		0.6559		2.05324		0.801287
73.74	17.9838		11.9242		8.65386		6.1497		4.30725		2.6387		1.75717		1.04323		0.655701		2.05431		0.802658
73.84	17.8875		11.8618		8.60659		6.1201		4.27902		2.62285		1.75229		1.03938		0.648072		2.04863		0.800979
73.94	17.8014		11.7928		8.55688		6.08446		4.25998		2.60431		1.73665		1.03126		0.64563		2.04532		0.799821
74.04	17.7167		11.7319		8.51217		6.05547		4.24055		2.59914		1.73462		1.03119		0.641051		2.04211		0.80313
74.14	17.6301		11.6758		8.46518		6.02714		4.21126		2.58295		1.72623		1.02272		0.641937		2.04123		0.796983
74.24	17.5491		11.6217		8.42966		5.99639		4.19173		2.5708		1.71869		1.01585		0.637253		2.04307		0.793562
74.34	17.4632		11.5653		8.37662		5.96671		4.16954		2.5592		1.71169		1.01421		0.632949		2.04103		0.796401
74.44	17.3735		11.4993		8.33801		5.93923		4.14786		2.54257		1.70276		1.00783		0.631852		2.03877		0.798522
74.54	17.286		11.4395		8.302		5.91884		4.12503		2.53322		1.69829		1.0058		0.632751		2.0332		0.796492
74.64	17.2005		11.3828		8.25864		5.89227		4.1051		2.52718		1.69379		1.00561		0.634308		2.0378		0.798752
74.74	17.1208		11.3358		8.21091		5.86289		4.08343		2.50958		1.6863		1.00444		0.636063		2.03273		0.803619
74.84	17.0377		11.2719		8.17288		5.83727		4.05936		2.49922		1.67981		0.998749		0.629225		2.03458		0.802642
74.94	16.9485		11.2178		8.12955		5.80937		4.03656		2.48459		1.66852		0.994873		0.62474		2.02287		0.798262
75.04	16.8541		11.1658		8.09183		5.78972		4.02004		2.47577		1.66341		0.990053		0.626206		2.02197		0.801163
75.14	16.7685		11.1061		8.05102		5.76006		3.99828		2.46182		1.66058		0.986176		0.620558		2.01984		0.799042
75.24	16.6943		11.0507		8.00912		5.73319		3.98175		2.44893		1.65972		0.980988		0.619752		2.01466		0.800203
75.34	16.6136		10.9997		7.96773		5.70331		3.964		2.43773		1.64868		0.975525		0.615371		2.01076		0.797179
75.44	16.539		10.9518		7.94096		5.68378		3.94583		2.43137		1.64769		0.971129		0.613984		2.01016		0.801467
75.54	16.4577		10.8981		7.91391		5.65956		3.92726		2.41847		1.63892		0.970641		0.612351		2.00351		0.795516
75.64	16.3867		10.8407		7.87956		5.6339		3.90571		2.40628		1.63288		0.96794		0.606125		1.99202		0.800033
75.74	16.3172		10.7852		7.84351		5.61601		3.89024		2.39581		1.62192		0.963409		0.606582		1.99211		0.800309
75.84	16.2523		10.7301		7.8139		5.59665		3.87842		2.39189		1.62464		0.96849		0.613493		1.99843		0.807693
75.94	16.1839		10.6841		7.77522		5.57498		3.85626		2.38789		1.62387		0.966935		0.613785		2.00098		0.807434
76.04	16.115		10.6361		7.73198		5.54747		3.83352		2.36888		1.6141		0.959213		0.604232		1.99161		0.804597
76.14	16.0596		10.5872		7.7019		5.51874		3.81839		2.36339		1.61089		0.955124		0.602676		1.99689		0.805389
76.24	15.9915		10.5441		7.65747		5.49092		3.7966		2.35059		1.60123		0.954132		0.594285		1.98596		0.800796
76.34	15.9342		10.5017		7.62201		5.46765		3.77199		2.3381		1.59427		0.948364		0.590164		1.98271		0.79579
76.44	15.8627		10.4538		7.59195		5.44853		3.75471		2.3293		1.58737		0.950438		0.592911		1.97873		0.791914
76.54	15.7965		10.4014		7.55502		5.4203		3.74133		2.32286		1.58266		0.947495		0.589387		1.97764		0.796786
76.64	15.7314		10.3486		7.51949		5.39499		3.72549		2.3127		1.5757		0.942521		0.58908		1.97694		0.793166
76.74	15.6717		10.3079		7.48637		5.36871		3.70833		2.30255		1.57533		0.942504		0.584792		1.97716		0.79239
76.84	15.602		10.2606		7.45258		5.33905		3.68489		2.29394		1.56859		0.938019		0.57924		1.97392		0.795212
76.94	15.5414		10.224		7.42006		5.31171		3.66654		2.28059		1.56226		0.936281		0.579422		1.97171		0.793274
77.04	15.4778		10.1848		7.38753		5.28925		3.65019		2.27237		1.55512		0.934206		0.578445		1.96777		0.791304
77.14	15.4279		10.1431		7.35524		5.26875		3.63393		2.26126		1.55006		0.927779		0.57222		1.96761		0.787826
77.24	15.3597		10.1037		7.32065		5.24229		3.60745		2.25148		1.54291		0.917038		0.570236		1.9586		0.781845
77.34	15.3074		10.0627		7.28676		5.21658		3.59044		2.24248		1.53813		0.9171		0.566818		1.95577		0.778414
77.44	15.2436		10.0186		7.25697		5.20222		3.5832		2.24345		1.53705		0.916044		0.569946		1.95763		0.785463
77.54	15.1912		9.97533		7.2229		5.17255		3.56517		2.22824		1.52612		0.913818		0.561967		1.95676		0.781845
77.64	15.1338		9.93765		7.19888		5.14969		3.55197		2.22111		1.52719		0.908539		0.56128		1.95381		0.781173
77.74	15.0845		9.894		7.17338		5.12284		3.53683		2.21604		1.52359		0.904143		0.559112		1.95363		0.78331
77.84	15.0284		9.85592		7.13745		5.0999		3.52212		2.20518		1.51372		0.903457		0.559509		1.95177		0.78302
77.94	14.973		9.81391		7.10161		5.07008		3.49933		2.19866		1.50696		0.89827		0.555892		1.94649		0.779512
78.04	14.9214		9.77652		7.07925		5.05147		3.48186		2.18304		1.49625		0.891356		0.551102		1.94592		0.773651
78.14	14.8634		9.73161		7.04497		5.02313		3.45813		2.1712		1.48138		0.885193		0.545838		1.93857		0.767195
78.24	14.8044		9.68942		7.01439		5.00067		3.4426		2.16806		1.46979		0.875717		0.541549		1.93516		0.768845
78.34	14.7481		9.65708		6.98511		4.97949		3.43157		2.15665		1.46977		0.876115		0.541551		1.93439		0.772278
78.44	14.6882		9.61468		6.96214		4.95895		3.41359		2.14775		1.46368		0.872391		0.539656		1.92833		0.772263
78.54	14.6444		9.58872		6.93492		4.93761		3.40569		2.14574		1.46284		0.877869		0.546813		1.92949		0.773849
78.64	14.601		9.55191		6.91176		4.92605		3.39075		2.13565		1.45726		0.879316		0.548676		1.93057		0.782227
78.74	14.544		9.52055		6.89255		4.91103		3.38235		2.13243		1.45141		0.879533		0.550017		1.93391		0.78183
78.84	14.4925		9.48267		6.86311		4.88963		3.36838		2.12599		1.44935		0.878158		0.549743		1.93427		0.784774
78.94	14.4403		9.45173		6.83765		4.87265		3.35812		2.11621		1.43655		0.867433		0.547287		1.93234		0.785554
79.04	14.3911		9.41452		6.81528		4.85135		3.34309		2.10948		1.43277		0.865372		0.545457		1.92627		0.782333
79.14	14.3463		9.37827		6.78414		4.83388		3.32521		2.10207		1.42075		0.86058		0.541732		1.92218		0.783022
79.24	14.2967		9.34974		6.76352		4.81677		3.31395		2.09191		1.42151		0.856275		0.540741		1.92674		0.78273
79.34	14.2349		9.31421		6.73684		4.7946		3.30042		2.08498		1.41511		0.857465		0.539307		1.91925		0.777557
79.44	14.1925		9.27535		6.71852		4.77383		3.28625		2.07649		1.40443		0.851896		0.538026		1.91682		0.775787
79.54	14.1431		9.24203		6.6805		4.75329		3.2714		2.06474		1.39232		0.844938		0.53215		1.90859		0.776367
79.64	14.1055		9.21921		6.66158		4.7411		3.26623		2.06487		1.39624		0.848192		0.539673		1.91339		0.785753
79.74	14.0473		9.18333		6.63286		4.71708		3.2466		2.05214		1.38664		0.84114		0.533049		1.90831		0.773818
79.84	14.0039		9.14469		6.60738		4.69775		3.23541		2.04132		1.37907		0.835892		0.531096		1.90616		0.775711
79.94	13.9604		9.11452		6.57896		4.68788		3.22014		2.034		1.37855		0.838806		0.530991		1.90567		0.781843
80.04	13.9086		9.08082		6.55533		4.66667		3.20471		2.02785		1.37407		0.834322		0.530213		1.90531		0.781158
80.14	13.8701		9.04673		6.53393		4.65077		3.19124		2.0215		1.36714		0.831299		0.529145		1.89807		0.779129
80.24	13.8337		9.01745		6.5135		4.6333		3.18263		2.01213		1.36381		0.828644		0.528823		1.89726		0.782913
80.34	13.7932		8.97916		6.48453		4.61533		3.16527		2.00755		1.35689		0.829421		0.527008		1.89561		0.779509
80.44	13.7553		8.94761		6.46214		4.59529		3.15694		1.99931		1.35501		0.826584		0.528534		1.90021		0.778505
80.54	13.7172		8.91791		6.43577		4.58162		3.1461		1.99287		1.34944		0.826292		0.525803		1.89531		0.773835
80.64	13.6788		8.88394		6.40483		4.56513		3.13284		1.99025		1.34175		0.822695		0.522599		1.8959		0.772475
80.74	13.6387		8.85738		6.38598		4.55077		3.11906		1.98253		1.33949		0.819092		0.528838		1.89223		0.778428
80.84	13.5886		8.81976		6.36011		4.53896		3.10577		1.97559		1.33138		0.814881		0.521515		1.88525		0.774431
80.94	13.5455		8.78825		6.32741		4.52147		3.09241		1.96272		1.32231		0.812438		0.520935		1.88174		0.769638
81.04	13.5115		8.75874		6.31061		4.50732		3.08305		1.95325		1.31947		0.810774		0.523575		1.88039		0.769944
81.14	13.4688		8.73218		6.29025		4.49197		3.07082		1.94669		1.31293		0.810286		0.515854		1.87853		0.77324
81.24	13.4298		8.6977		6.26958		4.46769		3.05619		1.94191		1.30748		0.812745		0.51625		1.87648		0.770323
81.34	13.3922		8.66363		6.24304		4.45419		3.04057		1.93547		1.29851		0.807266		0.516739		1.87453		0.767976
81.44	13.3596		8.64011		6.22084		4.44032		3.03175		1.92696		1.29213		0.806871		0.518494		1.87431		0.769836
81.54	13.3171		8.6074		6.19702		4.42372		3.02081		1.91984		1.28764		0.802399		0.517029		1.87004		0.77286
81.64	13.2733		8.57263		6.17241		4.40544		3.01088		1.90793		1.27504		0.798767		0.510971		1.86241		0.767015
81.74	13.2375		8.55143		6.15572		4.39072		2.99621		1.9007		1.26851		0.797607		0.517029		1.86377		0.766615
81.84	13.1991		8.52193		6.13881		4.37909		2.98976		1.89582		1.26625		0.793777		0.513992		1.86261		0.766328
81.94	13.1575		8.49585		6.11577		4.3579		2.97942		1.88487		1.26088		0.787032		0.50853		1.85909		0.765731
82.04	13.1178		8.46433		6.0938		4.34229		2.96524		1.87268		1.25883		0.780028		0.503158		1.85607		0.764572
82.14	13.0895		8.43619		6.0732		4.32655		2.95245		1.86701		1.25345		0.783128		0.507553		1.85481		0.76886
82.24	13.0517		8.40894		6.05013		4.30916		2.94288		1.86339		1.24622		0.775041		0.505112		1.84717		0.763671
82.34	13.0221		8.39116		6.02348		4.29257		2.93039		1.85011		1.24144		0.768982		0.505005		1.84472		0.760453
82.44	12.9868		8.36237		6.00512		4.27557		2.92551		1.8418		1.23853		0.764984		0.509018		1.84425		0.766694
82.54	12.9621		8.3424		5.98596		4.26413		2.9131		1.8372		1.23528		0.764189		0.510269		1.84764		0.762787
82.64	12.9291		8.31755		5.96218		4.25056		2.90061		1.83156		1.22789		0.761657		0.506973		1.84378		0.763689
82.74	12.8999		8.28903		5.94389		4.23525		2.89816		1.83136		1.22104		0.76216		0.508835		1.83916		0.761518
82.84	12.8673		8.26312		5.92796		4.22301		2.88985		1.81982		1.22043		0.756363		0.503433		1.83827		0.763566
82.94	12.8373		8.24342		5.90991		4.21327		2.87875		1.81953		1.22038		0.75737		0.505707		1.83986		0.765169
83.04	12.8055		8.22486		5.89616		4.2047		2.87242		1.81772		1.22096		0.764204		0.510498		1.84006		0.765762
83.14	12.7739		8.19664		5.86998		4.18828		2.85422		1.80548		1.21507		0.754715		0.505981		1.82892		0.757629
83.24	12.7468		8.17671		5.85385		4.17461		2.84953		1.80343		1.20962		0.757567		0.509399		1.83098		0.763778
83.34	12.7158		8.15045		5.8347		4.15897		2.8382		1.79414		1.20326		0.753921		0.506378		1.82812		0.760178
83.44	12.6818		8.12407		5.81352		4.14745		2.82697		1.7878		1.19925		0.749648		0.505112		1.82423		0.761428
83.54	12.6446		8.09752		5.79213		4.133		2.81515		1.77805		1.19048		0.74312		0.500427		1.81525		0.750015
83.64	12.6198		8.08005		5.77983		4.11531		2.80695		1.7753		1.1935		0.745545		0.502564		1.81545		0.751357
83.74	12.5887		8.05843		5.76448		4.10896		2.80422		1.77199		1.19339		0.743087		0.502777		1.81386		0.754579
83.84	12.5647		8.04126		5.75258		4.09882		2.79747		1.76465		1.19221		0.744659		0.49974		1.81835		0.754396
83.94	12.5308		8.01704		5.73062		4.0835		2.78752		1.76202		1.18657		0.746231		0.502167		1.81534		0.753036
84.04	12.4898		7.99437		5.70835		4.06248		2.77707		1.75215		1.1801		0.740661		0.498184		1.80958		0.751664
84.14	12.4636		7.97917		5.69751		4.05664		2.76569		1.74748		1.17702		0.741363		0.500641		1.80551		0.755205
84.24	12.4347		7.94899		5.6768		4.04031		2.75774		1.73957		1.17603		0.74153		0.499268		1.80235		0.747681
84.34	12.4081		7.93192		5.66412		4.03224		2.75072		1.73547		1.17574		0.739702		0.496429		1.80432		0.751205
84.44	12.3794		7.91402		5.65161		4.02176		2.74593		1.72931		1.17123		0.737716		0.497986		1.80733		0.751174
84.54	12.3473		7.88755		5.63197		4.00622		2.73331		1.72343		1.17105		0.737915		0.496307		1.80253		0.747559
84.64	12.3166		7.86716		5.61383		3.99492		2.72727		1.7186		1.17301		0.735808		0.497589		1.79895		0.750702
84.74	12.2847		7.84633		5.597		3.98416		2.71848		1.71025		1.16849		0.727082		0.496216		1.80136		0.749314
84.84	12.2583		7.82184		5.57397		3.96601		2.70811		1.70656		1.16322		0.723572		0.495621		1.79367		0.743653
84.94	12.2317		7.79869		5.55864		3.95439		2.69602		1.69737		1.15825		0.72406		0.491837		1.79103		0.740233
85.04	12.2011		7.77727		5.54075		3.93658		2.68213		1.68875		1.15393		0.71965		0.488007		1.78838		0.736711
85.14	12.1703		7.75132		5.52328		3.92323		2.66967		1.68137		1.14555		0.716614		0.484726		1.78603		0.735748
85.24	12.1448		7.73306		5.50805		3.91229		2.664		1.67169		1.14642		0.718994		0.482452		1.7798		0.737321
85.34	12.1196		7.71666		5.49086		3.90312		2.65559		1.66682		1.14751		0.720062		0.483048		1.77834		0.738298
85.44	12.093		7.69801		5.47485		3.89246		2.651		1.66232		1.14604		0.719375		0.485016		1.77568		0.736434
85.54	12.0648		7.68063		5.45776		3.87909		2.64612		1.65852		1.14066		0.719177		0.484787		1.77776		0.741715
85.64	12.0295		7.66099		5.44283		3.86191		2.63724		1.64699		1.13951		0.711777		0.479919		1.77327		0.734984
85.74	12.0101		7.64029		5.42574		3.85399		2.62903		1.64874		1.13882		0.711945		0.484894		1.77208		0.734972
85.84	11.9906		7.62837		5.41617		3.84403		2.61955		1.64639		1.13783		0.711364		0.490173		1.77333		0.737121
85.94	11.9577		7.60875		5.39917		3.82559		2.60902		1.63673		1.13206		0.702088		0.482956		1.76593		0.728136
86.04	11.9295		7.59439		5.38471		3.8118		2.60049		1.63516		1.12495		0.7016		0.481965		1.76671		0.735855
86.14	11.9024		7.57369		5.36996		3.79932		2.59103		1.6214		1.12143		0.69574		0.479416		1.76749		0.732314
86.24	11.8747		7.55502		5.35063		3.78574		2.5792		1.61817		1.11772		0.693298		0.478653		1.76544		0.73059
86.34	11.8445		7.536		5.33647		3.77702		2.57035		1.6089		1.11264		0.688523		0.476883		1.76067		0.729004
86.44	11.817		7.51373		5.31517		3.7625		2.56194		1.60364		1.10678		0.686951		0.472092		1.76018		0.726654
86.54	11.7814		7.4897		5.29605		3.75087		2.55257		1.59454		1.10336		0.68245		0.468094		1.74814		0.719635
86.64	11.765		7.4778		5.28473		3.74403		2.54806		1.59523		1.10991		0.684219		0.469986		1.75295		0.726882
86.74	11.7485		7.45914		5.27543		3.73561		2.54474		1.59992		1.11284		0.683532		0.470352		1.75647		0.727845
86.84	11.7258		7.43832		5.25902		3.72127		2.53558		1.59503		1.10814		0.679428		0.46936		1.75644		0.721388
86.94	11.6996		7.42152		5.24876		3.70564		2.52022		1.58876		1.10442		0.68245		0.468567		1.75302		0.723543
87.04	11.6786		7.40494		5.23442		3.69842		2.51526		1.58751		1.1015		0.682755		0.469666		1.75392		0.725112
87.14	11.6573		7.39217		5.22192		3.68739		2.51213		1.58089		1.10336		0.684021		0.47229		1.75694		0.729126
87.24	11.6313		7.37181		5.20892		3.67363		2.50401		1.57921		1.10248		0.680802		0.469071		1.74971		0.716797
87.34	11.6121		7.35835		5.19362		3.66209		2.49437		1.57599		1.10562		0.682572		0.476303		1.75226		0.717788
87.44	11.5894		7.33824		5.17818		3.64737		2.48645		1.56163		1.10191		0.671906		0.471939		1.7504		0.714752
87.54	11.5695		7.32028		5.15999		3.63641		2.47815		1.55988		1.10072		0.670929		0.466629		1.74864		0.713867
87.64	11.5402		7.30142		5.1436		3.62537		2.46582		1.55539		1.09691		0.669083		0.459412		1.74171		0.710266
87.74	11.523		7.28806		5.13219		3.61317		2.46361		1.54817		1.09584		0.67485		0.46196		1.74347		0.712022
87.84	11.4936		7.26344		5.11215		3.60146		2.44768		1.5421		1.08734		0.671127		0.461151		1.73759		0.707139
87.94	11.4652		7.24693		5.10248		3.59579		2.44164		1.53626		1.08296		0.665573		0.458145		1.73752		0.707932
88.04	11.4497		7.23931		5.09486		3.58484		2.43771		1.53369		1.08881		0.671997		0.461639		1.73985		0.712692
88.14	11.4337		7.21556		5.08247		3.57594		2.4258		1.52644		1.08655		0.67453		0.460663		1.73769		0.713561
88.24	11.4118		7.20484		5.07085		3.56845		2.42442		1.5256		1.09067		0.683929		0.461166		1.74345		0.717575
88.34	11.3856		7.18346		5.05131		3.54874		2.41155		1.51642		1.08169		0.675903		0.456894		1.73547		0.713595
88.44	11.3616		7.17174		5.03656		3.54589		2.40471		1.51721		1.08607		0.675522		0.449936		1.73985		0.7126
88.54	11.3488		7.16089		5.02084		3.53123		2.39894		1.5127		1.08287		0.677475		0.457749		1.73994		0.709198
88.64	11.3198		7.1398		5.00317		3.51973		2.3885		1.50217		1.0726		0.671341		0.453262		1.73654		0.70178
88.74	11.2984		7.12593		4.9935		3.51317		2.38206		1.50157		1.06819		0.67836		0.456375		1.73595		0.702941
88.84	11.27		7.10571		4.97661		3.49774		2.36878		1.49162		1.06186		0.666931		0.449448		1.72902		0.697175
88.94	11.2531		7.09432		4.96392		3.49002		2.36476		1.4877		1.06313		0.670151		0.454514		1.72745		0.69931
89.04	11.229		7.07553		4.95287		3.4783		2.35804		1.48019		1.05933		0.668091		0.45015		1.7298		0.692795
89.14	11.2094		7.06218		4.94147		3.47528		2.35207		1.47951		1.05825		0.667709		0.449738		1.73273		0.692199
89.24	11.1893		7.04702		4.93042		3.46396		2.33774		1.47589		1.05582		0.66684		0.450912		1.72882		0.695129
89.34	11.1695		7.03142		4.92232		3.45517		2.33568		1.4754		1.05473		0.664612		0.452484		1.7296		0.696411
89.44	11.1487		7.01715		4.90738		3.44678		2.33284		1.47023		1.05777		0.661957		0.453171		1.73215		0.698546
89.54	11.1354		7.00952		4.90641		3.4413		2.33136		1.47025		1.06139		0.667328		0.458329		1.73399		0.70227
89.64	11.1205		6.99603		4.89769		3.43278		2.32364		1.46992		1.06213		0.672882		0.460678		1.73514		0.700974
89.74	11.0999		6.97749		4.87856		3.41971		2.31682		1.46153		1.05521		0.661759		0.457733		1.72354		0.697861
89.84	11.0801		6.96715		4.86695		3.41209		2.31351		1.46027		1.05045		0.664581		0.460678		1.7258		0.701476
89.94	11.0607		6.94977		4.85327		3.40938		2.30492		1.45422		1.04623		0.665771		0.4599		1.72813		0.704192
90.04	11.0383		6.92868		4.84184		3.39374		2.29367		1.44992		1.04292		0.662247		0.457093		1.72403		0.699523
90.14	11.0186		6.9061		4.83226		3.38707		2.29014		1.44551		1.03861		0.659882		0.456466		1.72179		0.703612
90.24	10.9984		6.89105		4.82631		3.38446		2.28801		1.4454		1.03871		0.660278		0.459014		1.72638		0.708404
90.34	10.9743		6.87418		4.80864		3.37312		2.27765		1.44249		1.03754		0.656677		0.459411		1.72531		0.707932
90.44	10.9554		6.85953		4.79263		3.36259		2.2669		1.43663		1.03159		0.656296		0.45343		1.71524		0.703324
90.54	10.9383		6.84234		4.78012		3.35534		2.26204		1.43576		1.02905		0.654816		0.455215		1.71925		0.703141
90.64	10.9206		6.8315		4.77328		3.34571		2.26066		1.43274		1.03218		0.655991		0.460388		1.71866		0.702941
90.74	10.9017		6.81052		4.75522		3.33368		2.2545		1.42265		1.02504		0.648087		0.455108		1.71397		0.699799
90.84	10.889		6.79418		4.75052		3.33131		2.24962		1.4256		1.02737		0.65364		0.459487		1.72294		0.700483
90.94	10.8745		6.78044		4.73952		3.32246		2.24126		1.42268		1.02545		0.648392		0.457764		1.7187		0.701095
91.04	10.8537		6.77077		4.735		3.31767		2.23694		1.42122		1.0273		0.651687		0.465271		1.71934		0.704697
91.14	10.8357		6.75093		4.72311		3.31212		2.23538		1.41397		1.0229		0.64946		0.462433		1.71651		0.703048
91.24	10.8215		6.7397		4.7101		3.30332		2.22786		1.41339		1.02153		0.649155		0.461456		1.7126		0.702529
91.34	10.8052		6.72379		4.70219		3.29404		2.22229		1.40851		1.02153		0.651505		0.459412		1.71446		0.700805
91.44	10.7874		6.7108		4.6936		3.28798		2.21856		1.40772		1.01839		0.654922		0.458634		1.71406		0.700011
91.54	10.7702		6.69478		4.67906		3.28201		2.21153		1.39435		1.01595		0.644775		0.45755		1.70938		0.694733
91.64	10.7525		6.68083		4.66744		3.27402		2.2054		1.39348		1.01177		0.639297		0.4599		1.70969		0.695329
91.74	10.7376		6.66976		4.65726		3.26852		2.20723		1.39531		1.01517		0.643479		0.465256		1.71278		0.704193
91.84	10.7235		6.65613		4.65161		3.26395		2.19983		1.39093		1.01489		0.642227		0.467026		1.71155		0.701004
91.94	10.7094		6.64548		4.64241		3.25975		2.19875		1.38809		1.01508		0.64476		0.466629		1.71231		0.699418
92.04	10.6923		6.62944		4.6272		3.24501		2.19319		1.38313		1.00883		0.642242		0.467224		1.71143		0.696395
92.14	10.6807		6.61128		4.61881		3.23682		2.19133		1.37891		1.00688		0.64769		0.471436		1.71202		0.693465
92.24	10.6682		6.59879		4.60747		3.23347		2.18187		1.37708		1.00893		0.646713		0.469467		1.70958		0.693466
92.34	10.6523		6.58629		4.59908		3.22998		2.17943		1.37286		1.00532		0.645813		0.461166		1.70714		0.689057
92.44	10.6384		6.56636		4.5853		3.22105		2.17111		1.36436		0.995743		0.646423		0.462433		1.70714		0.687806
92.54	10.6147		6.54096		4.57212		3.20389		2.15793		1.35529		0.988313		0.638321		0.455795		1.70186		0.682527
92.64	10.6016		6.53717		4.56539		3.19833		2.15823		1.35442		0.991165		0.635391		0.459412		1.69925		0.684876
92.74	10.5878		6.52485		4.55549		3.19334		2.15491		1.35596		0.989883		0.640853		0.463608		1.7047		0.685454
92.84	10.5662		6.50532		4.5394		3.18426		2.14601		1.34541		0.982851		0.634995		0.463211		1.70303		0.681244
92.94	10.548		6.48581		4.5271		3.17645		2.14377		1.34142		0.97983		0.633728		0.459808		1.70187		0.67961
93.04	10.5412		6.4732		4.51997		3.17227		2.14026		1.34368		0.986571		0.641251		0.462342		1.70265		0.689957
93.14	10.527		6.46823		4.51352		3.17217		2.14134		1.34123		0.990675		0.644592		0.467529		1.70598		0.69525
93.24	10.5126		6.44887		4.49983		3.16276		2.13545		1.33847		0.986649		0.638107		0.466523		1.70242		0.694229
93.34	10.4964		6.44029		4.48511		3.14912		2.12688		1.33634		0.983446		0.631973		0.468689		1.70012		0.692184
93.44	10.4814		6.42732		4.47917		3.13799		2.12113		1.33293		0.977523		0.631683		0.465866		1.70168		0.686936
93.54	10.4774		6.42456		4.47553		3.14264		2.12453		1.33938		0.981187		0.638305		0.474243		1.70586		0.69902
93.64	10.4595		6.41246		4.46704		3.13826		2.11975		1.33282		0.980302		0.634323		0.48021		1.70509		0.700684
93.74	10.4475		6.39868		4.46098		3.13359		2.11867		1.33116		0.974931		0.634506		0.479812		1.7081		0.701278
93.84	10.4351		6.38999		4.45171		3.12479		2.11447		1.33154		0.974151		0.637329		0.478531		1.7085		0.702148
93.94	10.4142		6.37497		4.43492		3.11524		2.10374		1.31818		0.965682		0.629638		0.471527		1.70422		0.696318
94.04	10.3986		6.36343		4.42827		3.10379		2.10314		1.31409		0.966446		0.630005		0.472092		1.70128		0.691406
94.14	10.3905		6.35696		4.41977		3.09666		2.10373		1.31769		0.963624		0.627182		0.476303		1.70383		0.690828
94.24	10.3815		6.34683		4.41362		3.09462		2.10256		1.31651		0.960493		0.625915		0.476807		1.7081		0.691514
94.34	10.3639		6.33287		4.39593		3.08193		2.08881		1.31056		0.955124		0.621826		0.470917		1.7003		0.6886
94.44	10.3407		6.31745		4.39038		3.07265		2.07814		1.30499		0.952394		0.609527		0.46373		1.69466		0.684875
94.54	10.3278		6.30994		4.38472		3.06834		2.07689		1.30499		0.952576		0.609101		0.465073		1.69669		0.685455
94.64	10.3154		6.29566		4.37991		3.06151		2.0759		1.30577		0.957657		0.612732		0.466339		1.69864		0.689849
94.74	10.2954		6.2775		4.35913		3.05009		2.06485		1.29836		0.955612		0.604248		0.459702		1.68974		0.684967
94.84	10.283		6.26696		4.35065		3.04004		2.05913		1.2968		0.957671		0.601318		0.456879		1.68968		0.681549
94.94	10.2661		6.25708		4.3396		3.03622		2.05647		1.29367		0.95433		0.603058		0.456192		1.69191		0.685075
95.04	10.2599		6.24965		4.33774		3.03523		2.05215		1.29716		0.952468		0.607162		0.458908		1.69707		0.689744
95.14	10.2456		6.23787		4.32291		3.03056		2.04086		1.28998		0.948884		0.601807		0.458236		1.68985		0.686738
95.24	10.2316		6.22523		4.31526		3.02017		2.03671		1.28594		0.948564		0.599045		0.455276		1.69492		0.683211
95.34	10.2187		6.21314		4.30309		3.01776		2.03705		1.28449		0.947112		0.598861		0.455307		1.69102		0.679596
95.44	10.1961		6.19245		4.28979		3.00664		2.02795		1.27298		0.940491		0.593796		0.451996		1.688		0.674134
95.54	10.1799		6.18541		4.28101		2.9992		2.02316		1.26866		0.937454		0.592514		0.447113		1.68791		0.672668
95.64	10.1647		6.17465		4.26957		2.98906		2.01642		1.26447		0.929048		0.589096		0.446701		1.68291		0.674317
95.74	10.1509		6.16666		4.26146		2.97998		2.00921		1.25909		0.931002		0.585388		0.445358		1.67882		0.676194
95.84	10.1357		6.15367		4.25473		2.97333		2.00978		1.25958		0.930711		0.582168		0.443588		1.68419		0.673737
95.94	10.1262		6.14537		4.24965		2.96912		2.00294		1.25957		0.931868		0.580887		0.446426		1.68701		0.675583
96.04	10.1118		6.14205		4.24518		2.96728		1.99925		1.25598		0.929444		0.585693		0.444671		1.68527		0.676193
96.14	10.0957		6.12144		4.23033		2.95644		1.99132		1.24806		0.921235		0.58226		0.439484		1.67882		0.671493
96.24	10.0839		6.11411		4.22494		2.95331		1.99231		1.24611		0.921723		0.58226		0.440659		1.68291		0.672868
96.34	10.0668		6.10367		4.21332		2.94421		1.98321		1.24238		0.920441		0.57962		0.440551		1.68224		0.666795
96.44	10.0513		6.08882		4.20444		2.93651		1.97853		1.24132		0.917619		0.57904		0.439972		1.67842		0.664078
96.54	10.0451		6.08054		4.19469		2.93486		1.97514		1.24093		0.918808		0.578553		0.434616		1.67719		0.664963
96.64	10.0283		6.07174		4.18755		2.92597		1.96838		1.23321		0.917144		0.572617		0.434799		1.67491		0.665635
96.74	10.0196		6.06607		4.18315		2.92607		1.96527		1.2341		0.913818		0.570251		0.436462		1.67745		0.668181
96.84	10.0112		6.05708		4.17581		2.91893		1.9624		1.23222		0.910768		0.574631		0.43782		1.67647		0.668366
96.94	9.99725		6.04605		4.16606		2.90584		1.95813		1.22687		0.902879		0.570755		0.432754		1.6714		0.665832
97.04	9.98571		6.04105		4.15892		2.90221		1.95401		1.22315		0.90657		0.56897		0.433334		1.67275		0.66835
97.14	9.97238		6.03357		4.1529		2.90459		1.95375		1.22171		0.909532		0.56958		0.434616		1.67033		0.668381
97.24	9.96256		6.02145		4.14438		2.89013		1.94768		1.2169		0.907563		0.564194		0.430877		1.66779		0.665451
97.34	9.94473		6.00815		4.1321		2.88437		1.93958		1.21153		0.895663		0.562439		0.427963		1.65977		0.661225
97.44	9.93459		5.9985		4.12279		2.87127		1.93607		1.20733		0.893114		0.560486		0.428452		1.65929		0.660462
97.54	9.9246		5.98531		4.11546		2.87079		1.92843		1.20813		0.893096		0.559509		0.427475		1.65929		0.662521
97.64	9.90672		5.97496		4.10483		2.86426		1.92131		1.20148		0.891449		0.555801		0.426209		1.65469		0.660249
97.74	9.89607		5.97299		4.10112		2.86179		1.92129		1.1994		0.890746		0.567199		0.430389		1.66113		0.671005
97.84	9.88318		5.95961		4.09124		2.85467		1.91688		1.1996		0.886566		0.567123		0.427963		1.66045		0.66855
97.94	9.87389		5.94566		4.08197		2.85097		1.90784		1.19659		0.886947		0.561661		0.425522		1.65979		0.666519
98.04	9.85751		5.93765		4.07573		2.84334		1.90473		1.19171		0.884721		0.560974		0.422684		1.65733		0.663391
98.14	9.84763		5.92369		4.06314		2.83661		1.89865		1.18813		0.87845		0.55452		0.41771		1.65538		0.661928
98.24	9.832		5.91675		4.05629		2.83329		1.89484		1.18388		0.877671		0.550995		0.416336		1.64998		0.664749
98.34	9.8254		5.90446		4.0484		2.83076		1.8893		1.18343		0.877409		0.551223		0.418213		1.64963		0.668273
98.44	9.8086		5.89391		4.04		2.82146		1.8886		1.18155		0.876112		0.550522		0.418778		1.64709		0.667679
98.54	9.7998		5.88863		4.02944		2.81445		1.88205		1.17638		0.876799		0.552476		0.418198		1.64415		0.664949
98.64	9.78632		5.88022		4.01782		2.81142		1.88147		1.18117		0.874265		0.554825		0.417434		1.64415		0.667296
98.74	9.77117		5.87184		4.01303		2.80292		1.87502		1.17607		0.871215		0.55658		0.4133		1.64005		0.665833
98.84	9.76718		5.86392		4.00591		2.80049		1.87268		1.17316		0.868209		0.556976		0.417527		1.63995		0.668275
98.94	9.75798		5.857		4.00142		2.7992		1.87405		1.17189		0.871627		0.560012		0.420532		1.64826		0.672469
99.04	9.73992		5.84537		3.99057		2.79169		1.86858		1.16798		0.868013		0.55394		0.420441		1.63615		0.662811
99.14	9.72937		5.83884		3.98393		2.78025		1.86007		1.16603		0.866838		0.54895		0.416245		1.63489		0.660552
99.24	9.71721		5.82486		3.9693		2.77235		1.85588		1.15822		0.857757		0.550232		0.4142		1.6295		0.655089
99.34	9.70778		5.81996		3.96381		2.77244		1.85255		1.15511		0.859816		0.551788		0.415161		1.62988		0.65927
99.44	9.70361		5.81461		3.95757		2.76874		1.84641		1.15343		0.85756		0.551697		0.418686		1.6257		0.658508
99.54	9.69247		5.80258		3.95308		2.76503		1.84465		1.15041		0.859131		0.552872		0.416641		1.62422		0.66095
99.64	9.68204		5.80026		3.94537		2.7619		1.84045		1.15286		0.85846		0.551819		0.418015		1.62239		0.661056
99.74	9.67184		5.78677		3.94419		2.75536		1.84055		1.15176		0.863907		0.551208		0.418778		1.62656		0.662995
99.84	9.6616		5.77533		3.93802		2.75066		1.83556		1.14549		0.863404		0.550705		0.418976		1.62372		0.664932
99.94	9.65156		5.76745		3.92651		2.74745		1.83313		1.1426		0.857956		0.551117		0.415177		1.61896		0.664367
100.04	9.6375		5.75894		3.92223		2.74268		1.83295		1.14319		0.857375		0.550538		0.412643		1.618		0.666626
100.14	9.62887		5.75151		3.91176		2.73592		1.82629		1.13936		0.858627		0.552368		0.410278		1.61456		0.666015
100.24	9.61787		5.73872		3.90677		2.72559		1.81711		1.13068		0.852384		0.548462		0.408127		1.61202		0.667694
100.34	9.61357		5.72995		3.89927		2.72579		1.82065		1.12805		0.85562		0.55249		0.412155		1.61369		0.668183
100.44	9.60459		5.72379		3.89799		2.72089		1.81145		1.12854		0.853179		0.555405		0.411454		1.61223		0.666137
100.54	9.59296		5.71646		3.89067		2.71766		1.81428		1.12677		0.849365		0.556091		0.41156		1.60792		0.664367
100.64	9.58387		5.70297		3.88013		2.71045		1.80705		1.12189		0.846329		0.552872		0.407654		1.60165		0.662109
100.74	9.57342		5.69565		3.87611		2.70456		1.8046		1.11942		0.843583		0.555298		0.409699		1.60068		0.661713
100.84	9.5582		5.68971		3.86539		2.69805		1.80178		1.11585		0.838806		0.556686		0.410492		1.60127		0.664275
100.94	9.54941		5.68053		3.8562		2.69501		1.79992		1.11163		0.836474		0.557266		0.409897		1.6006		0.662505
101.04	9.54188		5.67456		3.85072		2.68164		1.79689		1.10724		0.839983		0.554245		0.407166		1.59923		0.659575
101.14	9.52305		5.66286		3.84146		2.67685		1.79172		1.10599		0.837359		0.549454		0.404618		1.59259		0.654511
101.24	9.51434		5.65622		3.83275		2.6737		1.78439		1.10655		0.838915		0.550033		0.405792		1.59434		0.660949
101.34	9.50624		5.65006		3.82457		2.66942		1.7802		1.10071		0.839004		0.545547		0.402863		1.59317		0.659774
101.44	9.4907		5.64186		3.82163		2.66445		1.77805		1.09698		0.835572		0.539292		0.403168		1.59346		0.656448
101.54	9.47802		5.63394		3.8147		2.65838		1.77523		1.09698		0.836396		0.542907		0.401794		1.59288		0.657639
101.64	9.46073		5.62495		3.80043		2.65428		1.7676		1.08809		0.830904		0.538025		0.401398		1.58878		0.650971
101.74	9.45936		5.62202		3.80072		2.65497		1.76702		1.08986		0.8309		0.541748		0.407456		1.59161		0.655959
101.84	9.44872		5.60944		3.78884		2.64648		1.76213		1.08859		0.832075		0.538712		0.405411		1.58479		0.652358
101.94	9.44138		5.60074		3.78862		2.64716		1.75969		1.08974		0.83383		0.539292		0.403549		1.58		0.652649
102.04	9.4331		5.59469		3.78647		2.63983		1.75558		1.08702		0.830993		0.535873		0.403153		1.57901		0.654694
102.14	9.41852		5.57848		3.77495		2.62753		1.75423		1.07825		0.827484		0.533738		0.399537		1.57521		0.650497
102.24	9.41621		5.57201		3.77161		2.62927		1.75342		1.07941		0.830978		0.528259		0.403458		1.57939		0.654494
102.34	9.40124		5.56587		3.76665		2.62487		1.75072		1.07452		0.834716		0.527084		0.404022		1.5784		0.656844
102.44	9.38993		5.55269		3.75688		2.61961		1.74551		1.07286		0.830704		0.526108		0.403656		1.57266		0.655182
102.54	9.38318		5.54652		3.75072		2.61355		1.74328		1.07684		0.83235		0.528137		0.402374		1.57628		0.656036
102.64	9.36815		5.53384		3.74467		2.60644		1.73312		1.07063		0.825822		0.525818		0.39769		1.56993		0.648742
102.74	9.35603		5.52809		3.73364		2.59599		1.72766		1.06516		0.820756		0.525727		0.393982		1.56398		0.648759
102.84	9.34864		5.52019		3.72935		2.59111		1.72533		1.06458		0.824372		0.530517		0.39624		1.56671		0.648179
102.94	9.33749		5.50748		3.71813		2.58484		1.7224		1.06201		0.82103		0.527969		0.395736		1.56554		0.642671
103.04	9.32451		5.50054		3.71419		2.57254		1.71779		1.05919		0.812927		0.524734		0.39241		1.56055		0.638871
103.14	9.31266		5.48893		3.7106		2.56561		1.70988		1.05675		0.811661		0.520447		0.393982		1.5587		0.638
103.24	9.30476		5.48393		3.70424		2.56093		1.7126		1.05489		0.813507		0.52327		0.393967		1.55986		0.644044
103.34	9.30097		5.47896		3.70415		2.56238		1.71195		1.05763		0.811569		0.523864		0.394958		1.56163		0.644455
103.44	9.28994		5.47075		3.69566		2.55634		1.70256		1.05449		0.810882		0.520248		0.392624		1.56163		0.639756
103.54	9.27401		5.45357		3.68558		2.54442		1.69797		1.0421		0.802186		0.509491		0.387528		1.55548		0.633989
103.64	9.26632		5.45016		3.68572		2.53975		1.69379		1.04407		0.805238		0.509719		0.386474		1.55139		0.637023
103.74	9.26014		5.44402		3.68011		2.54266		1.69826		1.04396		0.806504		0.515472		0.3927		1.55315		0.639953
103.84	9.2461		5.43179		3.66949		2.53456		1.69222		1.0389		0.800933		0.508072		0.389313		1.54534		0.635285
103.94	9.23776		5.42964		3.66556		2.53455		1.68399		1.03427		0.800323		0.507736		0.390533		1.54677		0.635346
104.04	9.22589		5.42282		3.65903		2.52616		1.68527		1.03262		0.800431		0.510788		0.393097		1.54629		0.632903
104.14	9.22129		5.41441		3.65893		2.52675		1.68644		1.02756		0.804048		0.511352		0.392517		1.54463		0.634093
104.24	9.20866		5.40963		3.65707		2.52373		1.68156		1.02814		0.800431		0.511963		0.391922		1.54405		0.632736
104.34	9.20007		5.40123		3.64838		2.51843		1.68196		1.02687		0.797408		0.511367		0.389587		1.54523		0.631652
104.44	9.19079		5.39438		3.63872		2.51111		1.67033		1.02618		0.795945		0.509903		0.391449		1.54454		0.630967
104.54	9.18237		5.38921		3.63178		2.50966		1.66907		1.02002		0.789871		0.504318		0.387818		1.54016		0.629396
104.64	9.17		5.37544		3.62906		2.5044		1.66995		1.01437		0.785798		0.50415		0.390473		1.53555		0.622589
104.74	9.16512		5.37535		3.62935		2.50839		1.67151		1.01663		0.790573		0.509506		0.393982		1.53917		0.624313
104.84	9.1496		5.36207		3.61734		2.49512		1.66496		1.00647		0.782089		0.49556		0.390473		1.53264		0.617982
104.94	9.141		5.35251		3.60776		2.49091		1.66057		1.00958		0.781586		0.489395		0.391053		1.53096		0.61438
105.04	9.13473		5.34553		3.60393		2.49264		1.65605		1.0117		0.782548		0.496399		0.395614		1.52831		0.614731
105.14	9.12843		5.33864		3.60122		2.49168		1.66068		1.00726		0.783645		0.492523		0.396622		1.53049		0.62062
105.24	9.11953		5.33599		3.59498		2.48349		1.65813		1.0041		0.78099		0.490173		0.398376		1.53078		0.618775
105.34	9.10566		5.32604		3.59068		2.48046		1.65569		1.00763		0.780914		0.488602		0.396515		1.52649		0.616317
105.44	9.09616		5.31783		3.58246		2.47215		1.65353		1.00275		0.779922		0.487045		0.393097		1.52646		0.614746
105.54	9.09079		5.31206		3.57515		2.47128		1.64896		1.00803		0.777084		0.487457		0.39389		1.52814		0.615248
105.64	9.08094		5.30201		3.56351		2.46338		1.64192		1.00099		0.771911		0.48381		0.394577		1.52412		0.613373
105.74	9.07166		5.29253		3.55491		2.45789		1.63672		0.991209		0.768601		0.480591		0.392014		1.52197		0.614257
105.84	9.06152		5.28444		3.54674		2.4534		1.63528		0.988403		0.766069		0.481491		0.392426		1.52365		0.613495
105.94	9.04433		5.27506		3.54546		2.44794		1.63274		0.986344		0.76712		0.478455		0.389862		1.52434		0.612213
106.04	9.03945		5.26842		3.53931		2.45078		1.6303		0.989256		0.771713		0.483337		0.393494		1.52832		0.614579
106.14	9.02685		5.25787		3.53276		2.44061		1.62248		0.98108		0.768111		0.474365		0.392715		1.52472		0.60753
106.24	9.01843		5.25357		3.52544		2.43866		1.62004		0.979797		0.764983		0.467712		0.389679		1.52325		0.60646
106.34	9.01154		5.24702		3.52476		2.43476		1.61731		0.977357		0.767913		0.469864		0.390854		1.52139		0.605378
106.44	9.0031		5.23549		3.51242		2.43181		1.61447		0.977815		0.767899		0.46672		0.393768		1.52206		0.605757
106.54	8.99025		5.22966		3.50377		2.41944		1.61069		0.967409		0.761689		0.463624		0.393601		1.51701		0.606461
106.64	8.98277		5.22348		3.4971		2.41559		1.6041		0.96817		0.764678		0.465942		0.39592		1.5206		0.612304
106.74	8.97919		5.21559		3.49144		2.4162		1.60638		0.96759		0.76645		0.466537		0.396896		1.51982		0.612899
106.84	8.97418		5.20261		3.48169		2.40634		1.59895		0.967484		0.764009		0.457855		0.392029		1.51739		0.610459
106.94	8.96337		5.19644		3.47496		2.4041		1.59709		0.964967		0.759125		0.458908		0.396713		1.52003		0.610458
107.04	8.95574		5.19223		3.47258		2.40173		1.59727		0.962693		0.759888		0.459107		0.399826		1.51836		0.612794
107.14	8.95459		5.19673		3.47742		2.40361		1.59993		0.969542		0.758941		0.466171		0.406097		1.52904		0.616623
107.24	8.95161		5.19272		3.4724		2.39734		1.59972		0.973435		0.762344		0.468093		0.40393		1.53477		0.617478
107.34	8.93361		5.18006		3.45534		2.38643		1.5932		0.962725		0.749864		0.460404		0.398682		1.52405		0.61467
107.44	8.92862		5.17321		3.45532		2.38027		1.59161		0.96359		0.752777		0.464493		0.402771		1.52011		0.617004
107.54	8.92174		5.17252		3.44857		2.37762		1.59181		0.964171		0.745453		0.466248		0.400909		1.52043		0.617189
107.64	8.92005		5.16429		3.44221		2.37155		1.59279		0.96495		0.74817		0.471786		0.403137		1.52675		0.615127
107.74	8.90929		5.15855		3.43901		2.36961		1.5878		0.961348		0.747405		0.473266		0.39946		1.52481		0.616027
107.84	8.90154		5.1525		3.43413		2.36182		1.58537		0.955384		0.746627		0.469666		0.39769		1.52306		0.614457
107.94	8.89951		5.15112		3.43404		2.3624		1.58655		0.95578		0.746246		0.472809		0.403747		1.52463		0.618668
108.04	8.88992		5.14897		3.43138		2.35652		1.58458		0.954973		0.745331		0.472579		0.403442		1.52899		0.620118
108.14	8.8791		5.14058		3.427		2.35469		1.58197		0.951874		0.745942		0.47142		0.402756		1.5219		0.61711
108.24	8.87011		5.12935		3.42172		2.34939		1.57375		0.947372		0.745147		0.467209		0.403367		1.52304		0.619829
108.34	8.87237		5.13162		3.42203		2.35156		1.57512		0.952561		0.749177		0.471634		0.411666		1.52825		0.620818
108.44	8.8661		5.12917		3.41704		2.35028		1.57316		0.954896		0.745468		0.470459		0.413315		1.53313		0.620712
108.54	8.86143		5.12077		3.41293		2.34863		1.57036		0.956192		0.748689		0.472885		0.4142		1.53194		0.622375
108.64	8.84997		5.11461		3.40454		2.34451		1.56282		0.9507		0.746245		0.467423		0.408142		1.5296		0.616317
108.74	8.84567		5.1062		3.39975		2.33621		1.56174		0.946381		0.741638		0.466736		0.409882		1.52891		0.617096
108.84	8.84501		5.10178		3.40013		2.33842		1.56113		0.944991		0.747467		0.471496		0.414657		1.53545		0.62059
108.94	8.83524		5.09821		3.39127		2.33331		1.55765		0.942795		0.744582		0.470276		0.413437		1.53439		0.620528
109.04	8.8251		5.08922		3.38648		2.32947		1.5553		0.938889		0.741455		0.463807		0.410294		1.53009		0.618285
109.14	8.82546		5.08923		3.38403		2.32667		1.55628		0.939466		0.748093		0.467422		0.417419		1.53624		0.619444
109.24	8.82049		5.08365		3.37653		2.32176		1.54778		0.936339		0.747405		0.46849		0.419174		1.5338		0.620025
109.34	8.81316		5.07456		3.37424		2.32117		1.5457		0.937498		0.749832		0.467896		0.417404		1.53252		0.618255
109.44	8.80529		5.07106		3.37535		2.32051		1.54954		0.938888		0.753082		0.474167		0.423569		1.53752		0.620728
109.54	8.8033		5.06676		3.36938		2.31874		1.54651		0.938308		0.754624		0.472305		0.424164		1.54152		0.618668
109.64	8.79665		5.0607		3.36343		2.31102		1.54544		0.935471		0.747497		0.474838		0.421417		1.53693		0.621307
109.74	8.79059		5.05687		3.35785		2.31453		1.54425		0.932997		0.749252		0.475129		0.424927		1.53438		0.621872
109.84	8.78796		5.05318		3.35678		2.31395		1.54738		0.939575		0.753555		0.476318		0.429229		1.53995		0.624421
109.94	8.77998		5.04213		3.35307		2.30621		1.53947		0.935363		0.752289		0.471313		0.425522		1.53868		0.620711
110.04	8.77345		5.03795		3.34575		2.30028		1.54065		0.934097		0.755904		0.471329		0.42514		1.53908		0.621887
110.14	8.7709		5.02994		3.33598		2.2953		1.53558		0.934676		0.75444		0.470261		0.427475		1.53966		0.621688
110.24	8.76083		5.02623		3.33031		2.28505		1.53059		0.929215		0.75122		0.468399		0.428635		1.53758		0.616318
110.34	8.75848		5.01968		3.32427		2.28514		1.52951		0.930956		0.749649		0.47464		0.431183		1.53535		0.615815
110.44	8.75391		5.01773		3.32095		2.28221		1.5254		0.929794		0.751602		0.469467		0.431167		1.53799		0.619552
110.54	8.74689		5.01286		3.31549		2.27734		1.52287		0.925614		0.753389		0.471634		0.430618		1.53919		0.618774
110.64	8.73727		5.00513		3.31009		2.27031		1.51584		0.919724		0.745742		0.467026		0.42952		1.53596		0.614166
110.74	8.73034		4.99723		3.30846		2.26521		1.51575		0.921508		0.745742		0.468506		0.428162		1.53155		0.617783
110.84	8.72675		4.99869		3.30717		2.26825		1.51878		0.922668		0.74643		0.475509		0.435577		1.53526		0.622771
110.94	8.72062		4.99176		3.29663		2.26825		1.51213		0.924149		0.747712		0.472992		0.434632		1.53644		0.619156
111.04	8.71455		4.9899		3.29302		2.26172		1.51056		0.924622		0.745942		0.472778		0.434982		1.53946		0.621491
111.14	8.70224		4.98013		3.28852		2.24979		1.50372		0.921771		0.739089		0.469559		0.430588		1.53809		0.617677
111.24	8.69579		4.97194		3.28043		2.24589		1.49612		0.914277		0.736588		0.471726		0.429352		1.5338		0.616225
111.34	8.69256		4.96646		3.27672		2.24745		1.4924		0.914857		0.734711		0.472107		0.432068		1.53868		0.618454
111.44	8.68603		4.96109		3.27086		2.24091		1.489		0.909592		0.73178		0.469971		0.429245		1.53382		0.615158
111.54	8.67858		4.95796		3.26547		2.2451		1.49027		0.912613		0.737151		0.472412		0.432846		1.53624		0.619339
111.64	8.67057		4.94839		3.26654		2.23604		1.48547		0.909881		0.735885		0.469376		0.430893		1.53498		0.611741
111.74	8.66512		4.94917		3.26352		2.23319		1.48557		0.906358		0.730027		0.47435		0.430877		1.53877		0.612899
111.84	8.65887		4.93572		3.25543		2.22363		1.47942		0.90509		0.723481		0.468201		0.425629		1.53087		0.610458
111.94	8.65213		4.93325		3.24349		2.22116		1.47452		0.905076		0.723465		0.469833		0.426666		1.52792		0.609268
112.04	8.65156		4.92711		3.24048		2.21523		1.47278		0.902648		0.723862		0.467423		0.427978		1.52883		0.607927
112.14	8.64588		4.92631		3.23774		2.21738		1.47278		0.90254		0.722426		0.469971		0.432464		1.52403		0.608519
112.24	8.64238		4.91855		3.2318		2.21387		1.46643		0.903244		0.720551		0.468705		0.434617		1.52367		0.606063
112.34	8.63355		4.91653		3.23205		2.21414		1.46564		0.90547		0.722212		0.472289		0.440734		1.52588		0.609679
112.44	8.62371		4.90689		3.22283		2.20459		1.4597		0.899538		0.71695		0.472413		0.434907		1.51993		0.606171
112.54	8.6208		4.90562		3.22386		2.20653		1.46525		0.906753		0.721329		0.477188		0.433166		1.52356		0.606354
112.64	8.61884		4.90201		3.22075		2.20038		1.46213		0.902848		0.720063		0.476502		0.431381		1.52226		0.602646
112.74	8.61629		4.90348		3.22358		2.2036		1.46603		0.907334		0.724548		0.481003		0.439468		1.52852		0.608306
112.84	8.60781		4.90151		3.22173		2.20106		1.46361		0.902559		0.726409		0.477966		0.441925		1.52678		0.607041
112.94	8.60545		4.89664		3.21362		2.20398		1.45734		0.894837		0.722809		0.480407		0.44017		1.52716		0.607925
113.04	8.59772		4.89145		3.20921		2.19842		1.45225		0.895204		0.716629		0.481262		0.438217		1.52226		0.604782
113.14	8.58563		4.87517		3.2011		2.18856		1.44983		0.892228		0.711669		0.475235		0.433243		1.51788		0.601182
113.24	8.57861		4.87106		3.19644		2.18506		1.4467		0.888		0.709809		0.475815		0.429429		1.51427		0.596772
113.34	8.57429		4.86723		3.19252		2.191		1.44914		0.890215		0.714584		0.48059		0.431274		1.51787		0.598633
113.44	8.57001		4.86716		3.19001		2.19092		1.44261		0.889574		0.710402		0.481201		0.43724		1.52141		0.600998
113.54	8.56194		4.8532		3.17857		2.18358		1.43724		0.876008		0.703781		0.474274		0.431306		1.51602		0.594452
113.64	8.55333		4.85297		3.17757		2.17801		1.43342		0.873444		0.703063		0.473358		0.431671		1.51633		0.595321
113.74	8.54412		4.84927		3.17095		2.1742		1.42834		0.875792		0.702972		0.472107		0.430405		1.51201		0.597078
113.84	8.53923		4.84798		3.17416		2.17597		1.42833		0.880188		0.706573		0.48059		0.43283		1.5162		0.603012
113.94	8.52986		4.8436		3.16303		2.1698		1.42674		0.876251		0.707062		0.479904		0.434006		1.51378		0.597458
114.04	8.52263		4.83932		3.16002		2.16963		1.42319		0.870544		0.704057		0.47876		0.433822		1.51184		0.598069
114.14	8.51658		4.8273		3.15336		2.16181		1.41545		0.868774		0.700532		0.47583		0.432968		1.50597		0.591904
114.24	8.51242		4.82613		3.15091		2.15772		1.41691		0.866227		0.700531		0.476501		0.436065		1.509		0.593856
114.34	8.50022		4.81462		3.14068		2.14746		1.41174		0.856171		0.693222		0.473297		0.428665		1.50061		0.586548
114.44	8.48991		4.80484		3.13462		2.14079		1.40567		0.852141		0.689195		0.468476		0.421799		1.49374		0.587311
114.54	8.48497		4.80475		3.13277		2.1456		1.41048		0.855681		0.688415		0.470367		0.42543		1.49347		0.594543
114.64	8.47997		4.80173		3.12895		2.14178		1.41154		0.854309		0.689591		0.467224		0.427658		1.4966		0.593857
114.74	8.46588		4.79251		3.12494		2.13483		1.40715		0.848632		0.683427		0.463989		0.427459		1.48857		0.590623
114.84	8.46048		4.78413		3.11644		2.13299		1.39944		0.843368		0.67807		0.465271		0.425812		1.48985		0.587524
114.94	8.44919		4.77956		3.11246		2.12812		1.39786		0.841217		0.680008		0.462433		0.423264		1.48702		0.584183
115.04	8.44186		4.77164		3.11479		2.12694		1.39514		0.838197		0.682953		0.460693		0.422104		1.48759		0.587204
115.14	8.43797		4.76675		3.10825		2.12303		1.39475		0.839478		0.680801		0.459701		0.420441		1.48781		0.589754
115.24	8.43057		4.76382		3.10522		2.11757		1.39594		0.842484		0.683945		0.462052		0.421616		1.48779		0.590926
115.34	8.42732		4.76176		3.10698		2.11932		1.39053		0.841522		0.686859		0.467422		0.421615		1.49542		0.591994
115.44	8.42272		4.76169		3.10453		2.11444		1.38646		0.842102		0.683639		0.470336		0.424057		1.49279		0.599715
115.54	8.40936		4.75142		3.09477		2.10712		1.37775		0.83722		0.674362		0.466064		0.417237		1.48497		0.593673
115.64	8.40204		4.74301		3.09349		2.09862		1.37512		0.836045		0.671219		0.46106		0.409515		1.48303		0.589464
115.74	8.39795		4.74196		3.09125		2.10008		1.37601		0.836334		0.671524		0.459122		0.40921		1.48331		0.595611
115.84	8.39483		4.73598		3.08725		2.1001		1.37013		0.831651		0.673477		0.462326		0.413605		1.48282		0.594345
115.94	8.38571		4.72516		3.08141		2.08972		1.36144		0.829605		0.669769		0.458054		0.409119		1.47911		0.589463
116.04	8.38122		4.71957		3.08012		2.09187		1.36272		0.826783		0.673477		0.455796		0.40921		1.48399		0.59317
116.14	8.38283		4.71756		3.08209		2.0965		1.36586		0.831572		0.669311		0.456314		0.411865		1.48723		0.593384
116.24	8.37753		4.71538		3.08296		2.09462		1.36731		0.832825		0.673691		0.459121		0.408707		1.4835		0.599915
116.34	8.37361		4.70534		3.07817		2.09032		1.36125		0.836241		0.671707		0.455994		0.404526		1.48106		0.598054
116.44	8.36395		4.70104		3.07036		2.08319		1.35471		0.826279		0.670456		0.452286		0.401596		1.47813		0.595018
116.54	8.35906		4.69695		3.07202		2.08046		1.35705		0.832427		0.670944		0.456375		0.407455		1.48184		0.59796
116.64	8.35145		4.69565		3.06596		2.07587		1.35021		0.826478		0.667328		0.453354		0.403351		1.48253		0.596803
116.74	8.3503		4.69157		3.06372		2.07706		1.34808		0.827285		0.669296		0.45279		0.402405		1.48615		0.597976
116.84	8.3499		4.69038		3.06312		2.07597		1.3547		0.827926		0.672974		0.460189		0.403549		1.48262		0.598831
116.94	8.3458		4.68304		3.06332		2.07244		1.35588		0.827926		0.674942		0.458527		0.404328		1.48282		0.602446
117.04	8.33604		4.67761		3.06197		2.07411		1.34925		0.826675		0.670456		0.455506		0.402298		1.48155		0.600205
117.14	8.33337		4.67887		3.06537		2.07176		1.34933		0.824235		0.671234		0.457458		0.400131		1.48106		0.601866
117.24	8.3249		4.67407		3.06432		2.06757		1.34514		0.822372		0.675629		0.457458		0.399338		1.47813		0.600692
117.34	8.32196		4.66519		3.06255		2.06629		1.34709		0.822082		0.679719		0.456298		0.400131		1.48302		0.605087
117.44	8.31512		4.66568		3.0594		2.05778		1.34756		0.822555		0.677872		0.449143		0.405487		1.48154		0.599502
117.54	8.31056		4.6653		3.0524		2.06103		1.34488		0.823364		0.680512		0.452392		0.407944		1.4807		0.608323
117.64	8.30307		4.65366		3.04809		2.05408		1.3338		0.818954		0.679031		0.450699		0.401092		1.47929		0.608688
117.74	8.28885		4.64841		3.0397		2.05002		1.32737		0.809007		0.673691		0.448593		0.397324		1.47649		0.602662
117.84	8.28877		4.64224		3.03783		2.04686		1.32609		0.810853		0.673676		0.446228		0.398468		1.47647		0.602647
117.94	8.28378		4.63962		3.03658		2.04296		1.32356		0.806748		0.673585		0.44252		0.39827		1.47616		0.601272
118.04	8.28368		4.64125		3.03393		2.04424		1.32823		0.807922		0.677094		0.443497		0.402282		1.48448		0.607436
118.14	8.2746		4.6364		3.03276		2.04071		1.32639		0.805481		0.677094		0.445144		0.398666		1.48155		0.605089
118.24	8.26335		4.62689		3.02251		2.03494		1.31935		0.80394		0.676712		0.443283		0.397003		1.48088		0.607529
118.34	8.26307		4.62241		3.01439		2.0323		1.31915		0.797165		0.678252		0.441345		0.391342		1.47128		0.604294
118.44	8.25896		4.61637		3.01761		2.0329		1.32219		0.794251		0.675141		0.439682		0.390854		1.47081		0.609176
118.54	8.25411		4.61069		3.01373		2.03008		1.31857		0.794251		0.669769		0.435486		0.393295		1.47081		0.612213
118.64	8.24559		4.60172		3.00706		2.02704		1.3172		0.794251		0.669754		0.437149		0.391342		1.46963		0.609681
118.74	8.2421		4.59851		3.0059		2.02742		1.31526		0.792984		0.670944		0.437149		0.390763		1.46905		0.609681
118.84	8.23523		4.58774		3.00395		2.02588		1.31517		0.792678		0.67514		0.436569		0.395538		1.47325		0.611436
118.94	8.2321		4.58784		3.00111		2.02537		1.313		0.795333		0.673477		0.432648		0.39212		1.47287		0.611052
119.04	8.22723		4.58696		2.99643		2.02294		1.31436		0.7919		0.67543		0.430405		0.394074		1.46982		0.609955
119.14	8.22314		4.58347		2.99272		2.01863		1.31242		0.791319		0.676605		0.431579		0.39653		1.46857		0.615829
119.24	8.21045		4.57242		2.9854		2.01483		1.30754		0.781554		0.673782		0.424638		0.3891		1.46544		0.603135
119.34	8.21179		4.57164		2.98247		2.01727		1.30705		0.786437		0.678069		0.430115		0.393585		1.47032		0.611725
119.44	8.20741		4.56392		2.97876		2.01112		1.30658		0.785171		0.673583		0.428848		0.391922		1.46906		0.609863
119.54	8.19707		4.55699		2.9727		2.00682		1.30588		0.782045		0.671722		0.429428		0.3889		1.46602		0.610947
119.64	8.19011		4.54808		2.97142		2.00134		1.29962		0.781143		0.670441		0.423951		0.386444		1.46161		0.613769
119.74	8.19346		4.54215		2.969		2.00429		1.29779		0.784683		0.672608		0.424958		0.384812		1.46515		0.613099
119.84	8.19529		4.54701		2.9727		2.00682		1.29854		0.78488		0.676024		0.429428		0.385956		1.47013		0.613693
119.94	8.18836		4.54146		2.97319		2.00264		1.29729		0.780089		0.675826		0.425705		0.386764		1.46965		0.613189
120.04	8.17864		4.5373		2.96382		2.0002		1.29848		0.778838		0.673403		0.425736		0.387146		1.46956		0.608903
120.14	8.1732		4.53404		2.96276		2.00136		1.29533		0.77893		0.678741		0.42572		0.386856		1.4713		0.612412
120.24	8.1697		4.53072		2.96176		2.00633		1.29495		0.785751		0.683731		0.426499		0.38736		1.47501		0.61563
120.34	8.16543		4.53189		2.96098		2.00438		1.29729		0.787414		0.686661		0.429824		0.388412		1.47258		0.61856
[truncated: 598 more rows]

## Sheet: Fig. 1c_DQ2.2glutL1_sensorgram
G9 TCR-HLA-DQ2.2glutL1
[truncated: 2,116 more rows]

## Sheet: Fig. 1c_DQ2.5glia-a1_sensorgram
G9 TCR-HLA-DQ2.5glia-a1
[truncated: 2,089 more rows]

## Sheet: Fig. 1c_DQ2.5glia-a2_sensorgram
G9 TCR-HLA-DQ2.5glia-a2
[truncated: 2,112 more rows]

## Sheet: Fig. 1c_DQ2.5CLIP_sensorgram
G9 TCR-HLA-DQ2.5CLIP
[truncated: 2,117 more rows]

[truncated: 70 more sheets: Fig. 3a, Fig. 5a, Fig. 6a, Fig. 7a and 7b, Fig. S1c, Fig. S1c_F02-DQ2.5w1_sensorgram, Fig. S1c_F02-DQ2.5w2_sensorgram, Fig. S1c_F02-DQ2.5a1_sensorgram, Fig. S1c_B01-DQ2.5w1_sensorgram, Fig. S1c_B01-DQ2.5w2_sensorgram, Fig. S1c_B01-DQ2.5a1_sensorgram, Fig. S4_G9 TCR mutants_SPR_curv, Fig. S4_DQ2.2glutL1_G9_WT_senso, Fig. S4_DQ2.2glutL1_G9a_A29G, Fig. S4_DQ2.2glutL1_G9a_Q37A, Fig. S4_DQ2.2glutL1_G9a_R82A, Fig. S4_DQ2.2glutL1_G9a_M107A, Fig. S4_DQ2.2glutL1_G9a_F109A, Fig. S4_DQ2.2glutL1_G9a_Q110A, Fig. S4_DQ2.2glutL1_G9b_Q48A …]
